# Supplementary material for: Bis[2-(2-amino­ethyl­amino)­ethanol]copper(II) dinitrate
Source: Acta Crystallogr Sect E Struct Rep Online. 2011 Aug 6;67(Pt 9):m1203. doi: 10.1107/S1600536811030637 (PMC3200608; doi:10.1107/S1600536811030637)
Supplement: Supplementary file 1 [file e-67-m1203-sup1.cif]

##############################################################################
###                                                                        ###
###           Electronic papers (Acta Crystallographica Section C)         ###
###                                                                        ###
##############################################################################
#                                                                            #
# This paper is published electronically. It meets the data-validation       #
# criteria for publication in Acta Crystallographica Section C.              #
# The submission has been checked by a Section C Co-editor though the text   #
# in _publ_section_comments is the responsibility of the authors.            #
#                                                                            #
# Electronic papers are listed in the printed contents pages of an issue of  #
# Acta Crystallographica Section C within two months of acceptance and are   #
# available by email and via the online contents pages for that issue.       #
#                                                                            #
# Software is freely available for graphical display of the structure(s) in  #
# this CIF.  For information consult the CIF home page http://www.iucr.org/  #
# cif/home.html                                                              #
#                                                                            #
#            Copyright International Union of Crystallography                #
#                                                                            #
##############################################################################
data_I
_audit_creation_method     SHELXL-97
_chemical_name_systematic
;
Bis[2-(2-aminoethylamino)ethanol]copper(II) dinitrate
;
_chemical_name_common     ?
_chemical_formula_moiety     'C8 H24 Cu N4 O2, 2(N O3)'
_chemical_formula_sum     'C8 H24 Cu N6 O8'
_chemical_formula_iupac     '[Cu (C4 H12 N2 O)2] (N O3)2'
_chemical_formula_weight     395.87
_chemical_melting_point     ?
_symmetry_cell_setting     tetragonal
_symmetry_space_group_name_H-M     'I 41/a c d'
_symmetry_space_group_name_Hall     '-I 4bd 2c'
loop_
    _symmetry_equiv_pos_as_xyz
    'x, y, z'
    '-y+1/4, x+3/4, z+1/4'
    'y+1/4, -x+1/4, z+3/4'
    'x, -y, -z+1/2'
    '-x+1/2, y, -z'
    '-x, -y+1/2, z'
    'y+1/4, x+3/4, -z+3/4'
    '-y+1/4, -x+1/4, -z+1/4'
    'x+1/2, y+1/2, z+1/2'
    '-y+3/4, x+5/4, z+3/4'
    'y+3/4, -x+3/4, z+5/4'
    'x+1/2, -y+1/2, -z+1'
    '-x+1, y+1/2, -z+1/2'
    '-x+1/2, -y+1, z+1/2'
    'y+3/4, x+5/4, -z+5/4'
    '-y+3/4, -x+3/4, -z+3/4'
    '-x, -y, -z'
    'y-1/4, -x-3/4, -z-1/4'
    '-y-1/4, x-1/4, -z-3/4'
    '-x, y, z-1/2'
    'x-1/2, -y, z'
    'x, y-1/2, -z'
    '-y-1/4, -x-3/4, z-3/4'
    'y-1/4, x-1/4, z-1/4'
    '-x+1/2, -y+1/2, -z+1/2'
    'y+1/4, -x-1/4, -z+1/4'
    '-y+1/4, x+1/4, -z-1/4'
    '-x+1/2, y+1/2, z'
    'x, -y+1/2, z+1/2'
    'x+1/2, y, -z+1/2'
    '-y+1/4, -x-1/4, z-1/4'
    'y+1/4, x+1/4, z+1/4'
_cell_length_a     14.66400(10)
_cell_length_b     14.66400(10)
_cell_length_c     29.8298(7)
_cell_angle_alpha     90.00
_cell_angle_beta     90.00
_cell_angle_gamma     90.00
_cell_volume     6414.39(16)
_cell_formula_units_Z     16
_cell_measurement_reflns_used     9080
_cell_measurement_theta_min     3.10
_cell_measurement_theta_max     36.42
_cell_measurement_temperature     296(2)
_exptl_crystal_description     regular
_exptl_crystal_colour     pink
_exptl_crystal_size_max     0.45
_exptl_crystal_size_mid     0.36
_exptl_crystal_size_min     0.23
_exptl_crystal_density_diffrn     1.640
_exptl_crystal_density_meas     ?
_exptl_crystal_density_method     'not measured'
_exptl_crystal_F_000     3312
_exptl_absorpt_coefficient_mu     1.413
_exptl_absorpt_correction_type     multi-scan
_exptl_absorpt_process_details     '(SADABS; Sheldrick, 2004)'
_exptl_absorpt_correction_T_min     0.532
_exptl_absorpt_correction_T_max     0.741
_exptl_special_details     ?
_diffrn_ambient_temperature     296(2)
_diffrn_radiation_type     MoK\a
_diffrn_radiation_wavelength     0.71073
_diffrn_radiation_source     'fine-focus sealed tube'
_diffrn_radiation_monochromator     graphite
_diffrn_measurement_device_type     'Bruker APEXII CCD'
_diffrn_measurement_method     '\f and \w'
_diffrn_detector_area_resol_mean     ?
_diffrn_reflns_number     224935
_diffrn_reflns_av_R_equivalents     0.0468
_diffrn_reflns_av_sigmaI/netI     0.0120
_diffrn_reflns_theta_min     2.39
_diffrn_reflns_theta_max     37.49
_diffrn_reflns_theta_full     37.49
_diffrn_measured_fraction_theta_max     0.988
_diffrn_measured_fraction_theta_full     0.988
_diffrn_reflns_limit_h_min     -24
_diffrn_reflns_limit_h_max     24
_diffrn_reflns_limit_k_min     -24
_diffrn_reflns_limit_k_max     24
_diffrn_reflns_limit_l_min     -50
_diffrn_reflns_limit_l_max     50
_diffrn_standards_number     ?
_diffrn_standards_interval_count     ?
_diffrn_standards_interval_time     ?
_diffrn_standards_decay_%     ?
_refine_special_details
;
Refinement of <i>F</i>^2^ against ALL reflections. The weighted <i>R</i>-factor
<i>wR</i> and goodness of fit <i>S</i> are based on <i>F</i>^2^, conventional
<i>R</i>-factors <i>R</i> are based on <i>F</i>, with <i>F</i> set to zero for
negative <i>F</i>^2^. The threshold expression of <i>F</i>^2^ >
2\s(<i>F</i>^2^) is used only for calculating <i>R</i>-factors(gt) <i>etc</i>.
and is not relevant to the choice of reflections for refinement.
<i>R</i>-factors based on <i>F</i>^2^ are statistically about twice as large
as those based on <i>F</i>, and <i>R</i>- factors based on ALL data will be
even larger.
;
_reflns_number_total     4172
_reflns_number_gt     3346
_reflns_threshold_expression     I>2\s(I)
_refine_ls_structure_factor_coef     Fsqd
_refine_ls_matrix_type     full
_refine_ls_R_factor_all     0.0445
_refine_ls_R_factor_gt     0.0351
_refine_ls_wR_factor_gt     0.1132
_refine_ls_wR_factor_ref     0.1205
_refine_ls_goodness_of_fit_ref     1.041
_refine_ls_restrained_S_all     1.041
_refine_ls_number_reflns     4172
_refine_ls_number_parameters     109
_refine_ls_number_restraints     0
_refine_ls_hydrogen_treatment     mixed
_refine_ls_weighting_scheme     calc
_refine_ls_weighting_details
         'calc w=1/[\s^2^(Fo^2^)+(0.0796P)^2^+2.0215P] where P=(Fo^2^+2Fc^2^)/3'
_atom_sites_solution_hydrogens     geom
_atom_sites_solution_primary     direct
_atom_sites_solution_secondary     difmap
_refine_ls_shift/su_max     0.001
_refine_ls_shift/su_mean     0.000
_refine_diff_density_max     0.671
_refine_diff_density_min     -0.719
_refine_ls_extinction_method     none
_refine_ls_extinction_coef     ?
loop_
    _atom_type_symbol
    _atom_type_description
    _atom_type_scat_dispersion_real
    _atom_type_scat_dispersion_imag
    _atom_type_scat_source
    'C' 'C' 0.0033 0.0016
                         'International Tables Vol C Tables 4.2.6.8 and 6.1.1.4'
    'H' 'H' 0.0000 0.0000
                         'International Tables Vol C Tables 4.2.6.8 and 6.1.1.4'
    'N' 'N' 0.0061 0.0033
                         'International Tables Vol C Tables 4.2.6.8 and 6.1.1.4'
    'O' 'O' 0.0106 0.0060
                         'International Tables Vol C Tables 4.2.6.8 and 6.1.1.4'
    'Cu' 'Cu' 0.3201 1.2651
                         'International Tables Vol C Tables 4.2.6.8 and 6.1.1.4'
_computing_data_collection     'APEX2 (Bruker, 2009)'
_computing_cell_refinement     'SAINT (Bruker, 2009)'
_computing_data_reduction     'SAINT (Bruker, 2009)'
_computing_structure_solution     'SHELXS97 (Sheldrick, 2008)'
_computing_structure_refinement     'SHELXL97 (Sheldrick, 2008)'
_computing_molecular_graphics     'SHELXTL (Sheldrick, 2008)'
_computing_publication_material     'SHELXTL (Sheldrick, 2008)'
loop_
    _atom_site_type_symbol
    _atom_site_label
    _atom_site_fract_x
    _atom_site_fract_y
    _atom_site_fract_z
    _atom_site_U_iso_or_equiv
    _atom_site_adp_type
    _atom_site_calc_flag
    _atom_site_refinement_flags
    _atom_site_occupancy
    _atom_site_symmetry_multiplicity
    _atom_site_disorder_assembly
    _atom_site_disorder_group
    Cu Cu 0.7500 0.309239(12) 0.0000 0.02305(7) Uani d S 1 2 . .
    O O1 0.61649(7) 0.29396(8) -0.02849(4) 0.0422(2) Uani d . 1 1 . .
    H H1 0.5640 0.3209 -0.0170 0.051 Uiso calc R 1 1 . .
    O O2 0.77057(12) 0.25081(15) 0.19377(6) 0.0770(5) Uani d . 1 1 . .
    O O3 0.71878(11) 0.38235(9) 0.21338(6) 0.0619(4) Uani d . 1 1 . .
    O O4 0.62849(9) 0.26916(9) 0.20917(4) 0.0566(3) Uani d . 1 1 . .
    N N1 0.71690(7) 0.21768(7) 0.05303(3) 0.02816(17) Uani d . 1 1 . .
    N N2 0.79384(7) 0.40760(7) -0.04633(4) 0.03194(19) Uani d . 1 1 . .
    H H2A 0.7556 0.4556 -0.0460 0.038 Uiso calc R 1 1 . .
    H H2B 0.8499 0.4275 -0.0388 0.038 Uiso calc R 1 1 . .
    N N3 0.70700(9) 0.29975(8) 0.20544(4) 0.0358(2) Uani d . 1 1 . .
    C C1 0.66926(10) 0.27016(10) 0.08834(4) 0.0377(3) Uani d . 1 1 . .
    H H1A 0.6779 0.2401 0.1170 0.045 Uiso calc R 1 1 . .
    H H1B 0.6044 0.2710 0.0819 0.045 Uiso calc R 1 1 . .
    C C2 0.79595(10) 0.36737(10) -0.09140(5) 0.0388(3) Uani d . 1 1 . .
    H H2C 0.8356 0.4029 -0.1107 0.047 Uiso calc R 1 1 . .
    H H2D 0.7352 0.3678 -0.1042 0.047 Uiso calc R 1 1 . .
    C C3 0.61890(9) 0.23541(11) -0.06844(5) 0.0411(3) Uani d . 1 1 . .
    H H3A 0.6231 0.2731 -0.0951 0.049 Uiso calc R 1 1 . .
    H H3B 0.5629 0.2004 -0.0702 0.049 Uiso calc R 1 1 . .
    C C4 0.80093(10) 0.17140(11) 0.06673(6) 0.0441(3) Uani d . 1 1 . .
    H H4A 0.8140 0.1225 0.0458 0.053 Uiso calc R 1 1 . .
    H H4B 0.7921 0.1444 0.0961 0.053 Uiso calc R 1 1 . .
    H H2 0.6816(15) 0.1700(17) 0.0429(7) 0.054(6) Uiso d . 1 1 . .
loop_
    _atom_site_aniso_label
    _atom_site_aniso_U_11
    _atom_site_aniso_U_22
    _atom_site_aniso_U_33
    _atom_site_aniso_U_12
    _atom_site_aniso_U_13
    _atom_site_aniso_U_23
    Cu 0.01921(9) 0.02340(9) 0.02654(10) 0.000 0.00019(5) 0.000
    O1 0.0266(4) 0.0506(5) 0.0494(6) 0.0057(4) -0.0040(4) -0.0110(5)
    O2 0.0687(9) 0.0947(13) 0.0675(9) 0.0433(9) -0.0148(7) -0.0199(9)
    O3 0.0572(7) 0.0336(5) 0.0948(11) -0.0136(5) -0.0136(7) 0.0028(6)
    O4 0.0502(6) 0.0520(7) 0.0675(7) -0.0214(5) -0.0097(5) 0.0097(6)
    N1 0.0238(3) 0.0278(4) 0.0328(4) -0.0029(3) 0.0010(3) 0.0025(3)
    N2 0.0318(4) 0.0264(4) 0.0376(5) -0.0005(3) 0.0019(4) 0.0050(3)
    N3 0.0378(5) 0.0323(5) 0.0374(5) -0.0004(4) -0.0086(4) 0.0040(4)
    C1 0.0393(6) 0.0418(7) 0.0321(5) -0.0039(5) 0.0098(4) 0.0012(5)
    C2 0.0428(6) 0.0409(6) 0.0326(5) -0.0011(5) 0.0032(5) 0.0098(5)
    C3 0.0274(5) 0.0523(8) 0.0435(6) -0.0019(5) -0.0058(4) -0.0132(6)
    C4 0.0338(6) 0.0386(7) 0.0598(9) 0.0033(5) 0.0007(6) 0.0213(6)
_geom_special_details
;
All s.u.'s (except the s.u. in the dihedral angle between two l.s. planes) are
estimated using the full covariance matrix. The cell s.u.'s are taken into
account individually in the estimation of s.u.'s in distances, angles and
torsion angles; correlations between s.u.'s in cell parameters are only used
when they are defined by crystal symmetry. An approximate (isotropic)
treatment of cell s.u.'s is used for estimating s.u.'s involving l.s. planes.
;
loop_
    _geom_bond_atom_site_label_1
    _geom_bond_atom_site_label_2
    _geom_bond_site_symmetry_2
    _geom_bond_distance
    _geom_bond_publ_flag
    Cu N2 . 2.0984(10) ?
    Cu N2 5_655 2.0984(10) ?
    Cu N1 5_655 2.1308(10) ?
    Cu N1 . 2.1308(10) ?
    Cu O1 . 2.1460(10) ?
    Cu O1 5_655 2.1460(10) ?
    O1 C3 . 1.4693(17) ?
    O1 H1 . 0.9300 ?
    O2 N3 . 1.2269(19) ?
    O3 N3 . 1.2462(16) ?
    O4 N3 . 1.2406(17) ?
    N1 C4 . 1.4649(17) ?
    N1 C1 . 1.4798(17) ?
    N1 H2 . 0.92(2) ?
    N2 C2 . 1.4684(18) ?
    N2 H2A . 0.9000 ?
    N2 H2B . 0.9000 ?
    C1 C2 5_655 1.517(2) ?
    C1 H1A . 0.9700 ?
    C1 H1B . 0.9700 ?
    C2 C1 5_655 1.517(2) ?
    C2 H2C . 0.9700 ?
    C2 H2D . 0.9700 ?
    C3 C4 5_655 1.505(2) ?
    C3 H3A . 0.9700 ?
    C3 H3B . 0.9700 ?
    C4 C3 5_655 1.505(2) ?
    C4 H4A . 0.9700 ?
    C4 H4B . 0.9700 ?
loop_
    _geom_angle_atom_site_label_1
    _geom_angle_atom_site_label_2
    _geom_angle_atom_site_label_3
    _geom_angle_site_symmetry_1
    _geom_angle_site_symmetry_3
    _geom_angle
    _geom_angle_publ_flag
    N2 Cu N2 . 5_655 93.16(6) ?
    N2 Cu N1 . 5_655 82.79(4) ?
    N2 Cu N1 5_655 5_655 172.64(4) ?
    N2 Cu N1 . . 172.64(4) ?
    N2 Cu N1 5_655 . 82.79(4) ?
    N1 Cu N1 5_655 . 101.88(6) ?
    N2 Cu O1 . . 95.19(5) ?
    N2 Cu O1 5_655 . 93.04(4) ?
    N1 Cu O1 5_655 . 81.26(4) ?
    N1 Cu O1 . . 91.17(4) ?
    N2 Cu O1 . 5_655 93.04(4) ?
    N2 Cu O1 5_655 5_655 95.19(5) ?
    N1 Cu O1 5_655 5_655 91.17(4) ?
    N1 Cu O1 . 5_655 81.26(4) ?
    O1 Cu O1 . 5_655 168.02(6) ?
    C3 O1 Cu . . 111.12(7) ?
    C3 O1 H1 . . 124.4 ?
    Cu O1 H1 . . 124.4 ?
    C4 N1 C1 . . 116.07(12) ?
    C4 N1 Cu . . 107.91(8) ?
    C1 N1 Cu . . 107.95(8) ?
    C4 N1 H2 . . 102.3(14) ?
    C1 N1 H2 . . 111.3(14) ?
    Cu N1 H2 . . 111.2(14) ?
    C2 N2 Cu . . 109.47(8) ?
    C2 N2 H2A . . 109.8 ?
    Cu N2 H2A . . 109.8 ?
    C2 N2 H2B . . 109.8 ?
    Cu N2 H2B . . 109.8 ?
    H2A N2 H2B . . 108.2 ?
    O2 N3 O4 . . 121.27(17) ?
    O2 N3 O3 . . 121.15(17) ?
    O4 N3 O3 . . 117.58(15) ?
    N1 C1 C2 . 5_655 111.89(10) ?
    N1 C1 H1A . . 109.2 ?
    C2 C1 H1A 5_655 . 109.2 ?
    N1 C1 H1B . . 109.2 ?
    C2 C1 H1B 5_655 . 109.2 ?
    H1A C1 H1B . . 107.9 ?
    N2 C2 C1 . 5_655 109.24(10) ?
    N2 C2 H2C . . 109.8 ?
    C1 C2 H2C 5_655 . 109.8 ?
    N2 C2 H2D . . 109.8 ?
    C1 C2 H2D 5_655 . 109.8 ?
    H2C C2 H2D . . 108.3 ?
    O1 C3 C4 . 5_655 110.83(11) ?
    O1 C3 H3A . . 109.5 ?
    C4 C3 H3A 5_655 . 109.5 ?
    O1 C3 H3B . . 109.5 ?
    C4 C3 H3B 5_655 . 109.5 ?
    H3A C3 H3B . . 108.1 ?
    N1 C4 C3 . 5_655 112.19(11) ?
    N1 C4 H4A . . 109.2 ?
    C3 C4 H4A 5_655 . 109.2 ?
    N1 C4 H4B . . 109.2 ?
    C3 C4 H4B 5_655 . 109.2 ?
    H4A C4 H4B . . 107.9 ?
loop_
    _geom_torsion_atom_site_label_1
    _geom_torsion_atom_site_label_2
    _geom_torsion_atom_site_label_3
    _geom_torsion_atom_site_label_4
    _geom_torsion_site_symmetry_1
    _geom_torsion_site_symmetry_2
    _geom_torsion_site_symmetry_3
    _geom_torsion_site_symmetry_4
    _geom_torsion
    _geom_torsion_publ_flag
    N2 Cu O1 C3 . . . . 79.30(10) ?
    N2 Cu O1 C3 5_655 . . . 172.76(10) ?
    N1 Cu O1 C3 5_655 . . . -2.56(10) ?
    N1 Cu O1 C3 . . . . -104.40(10) ?
    O1 Cu O1 C3 5_655 . . . -53.89(10) ?
    N2 Cu N1 C4 5_655 . . . -117.16(10) ?
    N1 Cu N1 C4 5_655 . . . 68.61(10) ?
    O1 Cu N1 C4 . . . . 149.92(10) ?
    O1 Cu N1 C4 5_655 . . . -20.75(10) ?
    N2 Cu N1 C1 5_655 . . . 9.00(8) ?
    N1 Cu N1 C1 5_655 . . . -165.23(9) ?
    O1 Cu N1 C1 . . . . -83.92(8) ?
    O1 Cu N1 C1 5_655 . . . 105.41(9) ?
    N2 Cu N2 C2 5_655 . . . -157.09(10) ?
    N1 Cu N2 C2 5_655 . . . 16.74(8) ?
    O1 Cu N2 C2 . . . . -63.74(9) ?
    O1 Cu N2 C2 5_655 . . . 107.54(9) ?
    C4 N1 C1 C2 . . . 5_655 88.06(14) ?
    Cu N1 C1 C2 . . . 5_655 -33.15(13) ?
    Cu N2 C2 C1 . . . 5_655 -38.94(13) ?
    Cu O1 C3 C4 . . . 5_655 25.17(15) ?
    C1 N1 C4 C3 . . . 5_655 -79.92(15) ?
    Cu N1 C4 C3 . . . 5_655 41.32(15) ?
loop_
    _geom_hbond_atom_site_label_D
    _geom_hbond_atom_site_label_H
    _geom_hbond_atom_site_label_A
    _geom_hbond_site_symmetry_A
    _geom_hbond_distance_DH
    _geom_hbond_distance_HA
    _geom_hbond_distance_DA
    _geom_hbond_angle_DHA
    N2 H2A O3 3_564 0.90 2.14 2.9963(17) 159.0
    O1 H1 O4 19_656 0.93 2.28 3.1256(16) 151.6
    N2 H2B O4 24_655 0.90 2.58 3.3356(18) 141.4
    N1 H2 O4 26_565 0.92(2) 2.49(2) 3.2449(18) 139.8(18)
data_global
_journal_date_recd_electronic     2011-07-24
_journal_date_accepted     2011-07-29
_journal_name_full     'Acta Crystallographica, Section E'
_journal_year     2011
_journal_volume     67
_journal_issue      9
_journal_page_first     em1203
_journal_page_last     em1203
_journal_paper_category     QM
_journal_coeditor_code     QM2020
_publ_contact_author_name     'Reza Azadbakht'
_publ_contact_author_address
;
Department of chemistry, Payame Noor University, Hamedan, Iran
;
_publ_contact_author_email     'r_azadbakht@yahoo.com'
_publ_contact_author_fax     ?
_publ_contact_author_phone     ?
_publ_section_title
;
Bis[2-(2-aminoethylamino)ethanol]copper(II) dinitrate
;
loop_
    _publ_author_name
    _publ_author_footnote
    _publ_author_address
    'Azadbakht, Reza' .
;
Department of Chemistry, Payame Noor University, Hamedan, Iran
;
    'Amiri Rudbari, Hadi' .
;
Dipartimento di Chimica Inorganica, Vill. S. Agata, Salita Sperone 31,
Universit\`a di Messina 98166 Messina, Italy
;
    'Bruno, Giuseppe' .
;
Dipartimento di Chimica Inorganica, Vill. S. Agata, Salita Sperone 31,
Universit\`a di Messina 98166 Messina, Italy
;
_publ_section_abstract
;
In the title compound, [Cu(C~4~H~12~N~2~O)~2~](NO~3~)~2~, the central Cu^II^
atom has a distorted octahedral coordination geometry and is surrounded by
four N atoms and two O atoms from the two inversion-related
2-(2-aminoethylamino)ethanol ligands. In the crystal, molecules are held
together by intermolecular O----H---O and N----H----O hydrogen bonds, leading
to the formation of a three-dimensional network.
;
_publ_section_comment
;
Metal alkanolamines complexes are among the most investigated compounds in
coordination chemistry. As an extension of the work, we report here the
crystal structure of the title compound, (I), a Cu^II^ complex incorporating
the ligand <i>N</i>-(2-hydroxyethyl)ethylenediamine. The structure of bis
[<i>N</i>-(2-hydroxyethyl)ethylenediamine] copper(II) nitrate consists of
discrete [Cu(<i>L</i>)2]2+cations and nitrate anions. The closest distance
between Cu and O of NO3 is 5.85 \%A. The <i>ORTEP</i> diagram of the cation
with the atom numbering scheme is shown in Fig. 1. The Ligand (<i>L</i>)
coordinates in a tridentate manner <i>via</i> two nitrogen atoms and one
oxygen atom, as shown in Fig. 1, providing a distorted octahedral arrangement
about copper. The two O atoms coordinate to the Cu^II^ atom in <i>trans</i>
positions, while the four N atoms occupy the equatorial positions. The three
<i>trans</i> angles at the Cu^II^ atom are about 172\% and the other angles
subtended at the Cu^II^ atom are close to 90\%, varying from 81.26 (15) to
95.15 (15)\%. The two O atoms coordinate to the Cu^II^ atom in <i>trans</i>
positions. The secondary-amine N-atoms and primary-amine N-atoms coordinate to
the Cu^II^ atom in <i>trans</i> positions. In the crystal structure, the
molecules are held together by intermolecular O----H---O and N----H----O
hydrogen bonds, leading to the formation of a three-dimensional network (Fig.
2 and Table 2).
;
_publ_section_acknowledgements
;
?
;
_publ_section_references
;
Bruker (2009). <i>APEX2</i> and <i>SAINT</i>. Bruker AXS Inc., Madison,
Wisconsin, USA.
Chastain, R. V. Jr & Dominick, T. L. (1973). <i>Inorg. Chem.</i> <b>12</b>,
1973--2621
Qu, Y., You, Z.-L., Liu, Z.-D., Zhu, H.-L. & Tan, M.-Y. (2004). <i>Acta
Cryst.</i> E<b>60</b>, m1187--m1188.
Sheldrick, G. M. (2004). <i>SADABS</i>. University of G\"ottingen, Germany.
Sheldrick, G. M. (2008). <i>Acta Cryst.</i> A<b>64</b>, 112--122.
U\,car, I. & Bulut, A. (2005). <i>Acta Cryst.</i> E<b>61</b>, m2730--m2732.
;
_publ_section_related_literature
;
For crystal structures of related complexes, see: Qu <i>et al.</i>
(2004);
U\,car & Bulut (2005); Chastain & Dominick (1973).
;
_publ_section_exptl_prep
;
Copper(II) nitrate dihydrate (0.5 mol) in 50 ml of methanol was slowly mixed
with <i>N</i>-(2-hydroxyethyl)ethylenediamine (1 mol) in 50 ml of methanol.
The reaction was refluxed for a further 2 h. The solution volume was then
reduced to 10 ml by roto-evaporation. Vapour diffusion of ether into this
solution afforded pink crystals.
;
_publ_section_exptl_refinement
;
The H-atoms were included in calculated positions and treated as riding atoms:
O---H = 0.93 \%A, C----H=0.97 \%A, N---H = 0.93and 0.90 \%A for NH and NH2,
respectively, with <i>U</i>~iso~(H) = k \\times <i>U</i>~eq~(C), where k = 1.5
for OH and CH3 H-atoms and k = 1.2 for all other H-atoms.
;
