# Supplementary material for: Bis[2-(2-amino­ethyl­amino)­ethanol]copper(II) dinitrate
Source: Acta Crystallogr Sect E Struct Rep Online. 2011 Aug 6;67(Pt 9):m1203. doi: 10.1107/S1600536811030637 (PMC3200608; doi:10.1107/S1600536811030637)
Supplement: Supplementary file 2 [file e-67-m1203-Isup2.hkl]

#
# h,k,l, Fc-squared, Fo-squared, sigma(Fo-squared) and status flag
#
data_I
_shelx_title ' AZADBAKHT1_0ma in I4(1)/acd'
_shelx_refln_list_code          4
_shelx_F_calc_maximum      856.91
_exptl_crystal_F_000      3312.00
_reflns_d_resolution_high  0.5838
 
loop_
 _symmetry_equiv_pos_as_xyz
 'x, y, z'
 '-y+1/4, x+3/4, z+1/4'
 'y+1/4, -x+1/4, z+3/4'
 'x, -y, -z+1/2'
 '-x+1/2, y, -z'
 '-x, -y+1/2, z'
 'y+1/4, x+3/4, -z+3/4'
 '-y+1/4, -x+1/4, -z+1/4'
 'x+1/2, y+1/2, z+1/2'
 '-y+3/4, x+5/4, z+3/4'
 'y+3/4, -x+3/4, z+5/4'
 'x+1/2, -y+1/2, -z+1'
 '-x+1, y+1/2, -z+1/2'
 '-x+1/2, -y+1, z+1/2'
 'y+3/4, x+5/4, -z+5/4'
 '-y+3/4, -x+3/4, -z+3/4'
 '-x, -y, -z'
 'y-1/4, -x-3/4, -z-1/4'
 '-y-1/4, x-1/4, -z-3/4'
 '-x, y, z-1/2'
 'x-1/2, -y, z'
 'x, y-1/2, -z'
 '-y-1/4, -x-3/4, z-3/4'
 'y-1/4, x-1/4, z-1/4'
 '-x+1/2, -y+1/2, -z+1/2'
 'y+1/4, -x-1/4, -z+1/4'
 '-y+1/4, x+1/4, -z-1/4'
 '-x+1/2, y+1/2, z'
 'x, -y+1/2, z+1/2'
 'x+1/2, y, -z+1/2'
 '-y+1/4, -x-1/4, z-1/4'
 'y+1/4, x+1/4, z+1/4'
 
_cell_length_a    14.6640
_cell_length_b    14.6640
_cell_length_c    29.8298
_cell_angle_alpha  90.000
_cell_angle_beta   90.000
_cell_angle_gamma  90.000
 
_shelx_F_squared_multiplier     1.000
 
loop_
 _refln_index_h
 _refln_index_k
 _refln_index_l
 _refln_F_squared_calc
 _refln_F_squared_meas
 _refln_F_squared_sigma
 _refln_observed_status
   0   2   0     2658.02     3173.99    334.18 o
   2   2   0   734297.31   683174.88  29129.22 o
   0   4   0   172100.19   186547.75   1643.29 o
   2   4   0     2340.13     2753.94     14.38 o
   4   4   0   121476.33   135851.97    810.52 o
   0   6   0    11168.68     8371.81     73.47 o
   2   6   0    27453.79    31484.77    171.04 o
   4   6   0    28930.39    27714.35    125.79 o
   6   6   0    24066.89    22234.72    126.36 o
   0   8   0    18465.98    21963.41    219.83 o
   2   8   0    67925.14    64916.73    359.30 o
   4   8   0     1411.72     1569.84     11.96 o
   6   8   0     8264.44     7507.52     32.59 o
   8   8   0    23138.45    22291.13    160.72 o
   0  10   0    19013.69    15979.45    141.62 o
   2  10   0     8102.41     8728.90     51.75 o
   4  10   0    25167.21    28944.39    152.40 o
   6  10   0    22177.93    20794.53    100.12 o
   8  10   0      295.36      373.95     11.24 o
  10  10   0     1474.19     1565.70     34.23 o
   0  12   0    16297.27    17147.10    111.54 o
   2  12   0     1533.83     2053.88     18.09 o
   4  12   0      671.86      699.86     14.70 o
   6  12   0      824.66      917.12     16.76 o
   8  12   0    11085.20    11590.43     76.89 o
  10  12   0      364.66      251.81     17.20 o
  12  12   0       98.60      162.83     26.53 o
   0  14   0      161.99      128.69     13.12 o
   2  14   0    10107.71     9814.62     50.69 o
   4  14   0      142.55      164.73     11.83 o
   6  14   0      681.48      852.97     19.42 o
   8  14   0     7781.12     7580.33     47.30 o
  10  14   0        7.80      -17.26     17.26 o
  12  14   0     1229.01     1375.92     34.21 o
  14  14   0     1307.96     1160.05     50.52 o
   0  16   0    11486.23    11276.34    110.04 o
   2  16   0       61.38       20.75     13.53 o
   4  16   0     6630.00     6718.01     42.06 o
   6  16   0     9124.63     9134.66     60.84 o
   8  16   0       60.80       58.46     19.27 o
  10  16   0     6688.39     7179.41     65.49 o
  12  16   0     2191.70     2161.35     43.65 o
  14  16   0      181.49      257.70     32.51 o
  16  16   0     3571.59     3718.07     89.05 o
   0  18   0       47.60       60.02     23.50 o
   2  18   0     2208.68     2173.60     32.87 o
   4  18   0     4054.50     4428.73     41.55 o
   6  18   0       72.15       96.26     22.06 o
   8  18   0     6865.58     7100.58     70.20 o
  10  18   0       75.44       98.89     27.38 o
  12  18   0      432.23      437.69     34.10 o
  14  18   0     2395.83     2662.73     62.05 o
  16  18   0       10.31       -6.94     40.22 o
   0  20   0     1430.58     1467.09     50.54 o
   2  20   0        8.36       -1.98     20.80 o
   4  20   0       79.74       96.25     23.64 o
   6  20   0     2557.03     2552.70     45.23 o
   8  20   0     1035.94      951.29     37.49 o
  10  20   0     1436.12     1445.76     44.35 o
  12  20   0       82.58       93.44     33.58 o
  14  20   0       54.11       20.63     39.19 o
   0  22   0     5377.64     5833.15     83.46 o
   2  22   0      507.81      633.15     35.65 o
   4  22   0       56.41      101.81     29.46 o
   6  22   0      403.61      459.82     33.47 o
   8  22   0      855.87      774.34     44.20 o
  10  22   0     1228.10     1376.83     51.86 o
   0  24   0     1037.46     1267.26     70.89 o
   2  24   0     1628.77     1645.69     55.58 o
   4  24   0       36.53       24.95     35.33 o
   6  24   0       13.98        6.82     38.15 o
   1   2   1    38675.50    39747.59    732.78 o
   2   3   1    80575.86    91510.24    457.34 o
   1   4   1    56003.08    54643.14    216.47 o
   3   4   1     9860.05    11014.65     40.64 o
   2   5   1     7653.44     7687.48     29.74 o
   4   5   1     5938.58     5027.84     17.88 o
   3   6   1     7607.58     7915.39     30.91 o
   5   6   1     9720.33    10547.27     34.00 o
   2   7   1    31761.57    34156.37    130.32 o
   4   7   1    43555.82    44883.29    155.20 o
   6   7   1     7763.25     5721.83     18.01 o
   1   8   1    25065.86    24701.25    101.41 o
   3   8   1     2655.40     2643.98     11.37 o
   5   8   1     4314.94     4630.00     15.83 o
   7   8   1      551.39      398.65      6.28 o
   2   9   1      408.78      153.86      4.83 o
   4   9   1    41063.67    42171.96    151.34 o
   6   9   1    17093.75    17835.20     55.35 o
   8   9   1        8.54       10.55      5.57 o
   1  10   1     4889.50     4823.63     19.99 o
   3  10   1     1741.02     1878.65     10.95 o
   5  10   1     4611.51     4664.66     16.40 o
   7  10   1     5736.86     6051.54     25.25 o
   9  10   1     6738.82     6780.68     37.68 o
   2  11   1     5070.12     5089.74     21.02 o
   4  11   1    16211.46    17381.79     60.03 o
   6  11   1     2571.02     2915.34     14.47 o
   8  11   1       26.63       52.32      7.61 o
  10  11   1      896.73      926.26     15.00 o
   1  12   1    11503.01    11379.36     45.30 o
   3  12   1     9971.25    10553.71     40.70 o
   5  12   1    14175.29    14747.27     51.41 o
   7  12   1     7411.50     7257.24     26.41 o
   9  12   1     3866.65     3957.24     23.99 o
  11  12   1     1502.37     1377.92     20.05 o
   2  13   1     1187.08     1291.91     12.40 o
   4  13   1     7628.17     7711.66     29.13 o
   6  13   1    22337.29    22803.05     89.37 o
   8  13   1      439.11      512.76     12.74 o
  10  13   1      169.23      173.53     12.68 o
  12  13   1     1373.78     1441.36     22.98 o
   1  14   1     4877.29     4581.01     20.04 o
   3  14   1     6452.49     7278.64     31.97 o
   5  14   1     2704.85     2784.59     18.07 o
   7  14   1     7830.40     7959.22     42.07 o
   9  14   1     2227.51     2246.33     22.96 o
  11  14   1      697.43      667.47     18.39 o
  13  14   1      604.85      643.33     20.38 o
   2  15   1     3930.19     3587.82     19.43 o
   4  15   1    10727.46    10754.32     41.47 o
   6  15   1     2859.41     2714.31     21.61 o
   8  15   1     1324.73     1287.29     19.56 o
  10  15   1      310.58      276.45     15.79 o
  12  15   1     1142.36     1155.89     23.14 o
  14  15   1     1806.17     1892.29     32.33 o
   1  16   1     2401.79     2470.75     18.20 o
   3  16   1       12.44       -1.91      9.98 o
   5  16   1      277.38      278.40     12.55 o
   7  16   1      561.60      619.22     15.88 o
   9  16   1       19.50        6.72     14.46 o
  11  16   1        2.42      -16.01     16.01 o
  13  16   1       39.15       60.21     19.05 o
  15  16   1      429.01      469.43     25.10 o
   2  17   1      515.45      496.31     13.20 o
   4  17   1     3429.32     3293.80     24.15 o
   6  17   1     2779.92     2772.67     26.87 o
   8  17   1      135.36      146.72     15.24 o
  10  17   1      609.54      600.76     21.99 o
  12  17   1      728.42      766.49     24.57 o
  14  17   1      889.59      891.38     29.18 o
  16  17   1       74.26       74.01     25.03 o
   1  18   1      436.72      428.31     14.37 o
   3  18   1      311.10      329.96     14.17 o
   5  18   1      239.67      215.57     15.01 o
   7  18   1      237.77      204.37     16.41 o
   9  18   1      168.94      136.76     18.45 o
  11  18   1     1556.98     1636.23     31.31 o
  13  18   1        5.32      -16.20     22.24 o
  15  18   1      110.31       74.34     26.53 o
  17  18   1        5.13        2.49     29.28 o
   2  19   1     1357.63     1294.49     21.53 o
   4  19   1      887.87      839.77     19.74 o
   6  19   1      427.46      355.03     17.76 o
   8  19   1      196.68      137.56     19.05 o
  10  19   1       70.81       62.21     20.21 o
  12  19   1      701.88      707.13     27.17 o
  14  19   1      362.73      360.43     29.32 o
  16  19   1      104.61       88.91     30.45 o
   1  20   1     1997.41     2019.74     27.42 o
   3  20   1     2820.21     3066.62     31.30 o
   5  20   1     1477.98     1552.78     27.30 o
   7  20   1      337.20      311.73     20.11 o
   9  20   1      202.92      173.01     22.16 o
  11  20   1      202.52      195.64     23.24 o
  13  20   1      283.79      264.04     28.34 o
  15  20   1       50.88       46.90     87.59 o
   2  21   1      780.00      773.80     22.50 o
   4  21   1     1120.50     1033.13     25.05 o
   6  21   1      883.05      871.66     24.56 o
   8  21   1      163.05      125.25     24.09 o
  10  21   1      100.13       94.28     23.28 o
  12  21   1      624.18      614.57     30.09 o
   1  22   1     1311.49     1322.79     28.94 o
   3  22   1     1108.12     1095.76     27.55 o
   5  22   1      613.19      571.52     24.04 o
   7  22   1      271.19      248.57     24.81 o
   9  22   1      383.39      386.52     28.01 o
  11  22   1      174.47      180.64     28.45 o
   2  23   1      934.32      921.65     28.59 o
   4  23   1      637.41      693.80     28.07 o
   6  23   1      593.74      611.63     28.60 o
   8  23   1       88.84       68.50     26.06 o
   1  24   1      147.48      117.83     25.26 o
   3  24   1       73.77       51.90     24.44 o
   5  24   1      188.96      185.22     26.40 o
   1   1   2     3065.24     2693.86    358.81 o
   0   2   2   164139.09   153649.73   2159.54 o
   1   3   2    27537.76    30191.01    140.95 o
   3   3   2      807.10      633.62      5.97 o
   0   4   2     7514.77     7375.86     93.87 o
   2   4   2       80.00       74.00      2.08 o
   1   5   2    28696.39    32971.83    130.71 o
   3   5   2     2141.60     3420.69     12.72 o
   5   5   2     1978.95     1833.34     10.59 o
   0   6   2       77.20       33.76      4.97 o
   2   6   2    58633.88    61724.16    236.42 o
   4   6   2     4192.08     3257.86     13.52 o
   1   7   2        6.46       13.04      3.62 o
   3   7   2      357.88      418.66      5.22 o
   5   7   2     6853.61     7838.52     25.55 o
   7   7   2     1428.80     1718.75     13.03 o
   0   8   2   122142.55   110456.92    639.65 o
   2   8   2     6972.85    10158.07     37.31 o
   4   8   2    30511.59    32381.08    117.61 o
   6   8   2    65059.40    66319.57    205.19 o
   1   9   2      143.73      125.52      5.09 o
   3   9   2     4413.88     4723.29     17.74 o
   5   9   2     3680.87     3428.08     14.27 o
   7   9   2      256.69      295.69      6.14 o
   9   9   2     2223.02     2398.97     21.91 o
   0  10   2     4974.05     6127.63     40.99 o
   2  10   2    24151.18    25543.83     91.71 o
   4  10   2     4852.16     5748.68     22.68 o
   6  10   2      183.58      111.15      5.75 o
   8  10   2    45043.65    47854.99    201.06 o
   1  11   2       37.53       70.83      5.63 o
   3  11   2     2486.81     2534.56     12.65 o
   5  11   2      948.46      861.34     10.05 o
   7  11   2     3482.74     3618.61     17.15 o
   9  11   2      460.47      515.60     11.77 o
  11  11   2      857.13      824.24     20.91 o
   0  12   2     6723.54     6933.10     45.67 o
   2  12   2     5099.40     5741.84     22.75 o
   4  12   2       85.77      115.19      6.82 o
   6  12   2     7092.45     7614.76     33.50 o
   8  12   2      249.06      402.12     11.49 o
  10  12   2     7430.54     7915.05     40.71 o
   1  13   2      186.48      156.75      7.34 o
   3  13   2     1481.32     1416.34     13.30 o
   5  13   2      700.48      657.97     11.17 o
   7  13   2      355.94      396.64     11.04 o
   9  13   2      578.96      521.88     13.68 o
  11  13   2       31.64       21.27     12.71 o
  13  13   2        0.84      -17.85     20.82 o
   0  14   2    12898.62    13398.10     73.22 o
   2  14   2     4351.69     3897.65     19.55 o
   4  14   2     2387.42     2507.20     18.05 o
   6  14   2     4092.24     4402.86     24.99 o
   8  14   2     1345.09     1448.31     19.43 o
  10  14   2     5031.78     5573.01     35.65 o
  12  14   2       84.87       62.26     15.30 o
   1  15   2       11.81        0.11      7.78 o
   3  15   2        7.98       -8.99      8.99 o
   5  15   2      109.74      109.66     10.67 o
   7  15   2      641.32      624.79     14.53 o
   9  15   2       27.79       28.56     12.62 o
  11  15   2        2.32      -11.67     14.78 o
  13  15   2        1.60       -1.33     17.67 o
  15  15   2        3.90      -18.33     28.24 o
   0  16   2     3445.65     3376.19     30.09 o
   2  16   2     5068.13     5238.36     26.46 o
   4  16   2     1153.64     1205.65     17.83 o
   6  16   2        5.10        0.29     11.63 o
   8  16   2    10584.84    10982.56     61.19 o
  10  16   2      139.90      123.73     16.42 o
  12  16   2     3545.45     3696.94     35.93 o
  14  16   2     5097.98     5359.20     48.36 o
   1  17   2      634.81      590.65     13.37 o
   3  17   2        0.01      -11.23     11.23 o
   5  17   2       35.81       26.75     12.18 o
   7  17   2      229.15      222.59     15.09 o
   9  17   2        1.09      -10.28     15.71 o
  11  17   2      126.11      131.55     19.43 o
  13  17   2        4.25        8.53     20.74 o
  15  17   2       43.43       53.35     24.14 o
  17  17   2       52.66       13.86     35.86 o
   0  18   2     5754.48     5737.87     52.55 o
   2  18   2      440.16      385.07     13.83 o
   4  18   2      137.15      141.30     13.84 o
   6  18   2     6070.34     6111.96     38.73 o
   8  18   2        1.93        5.40     16.44 o
  10  18   2     3325.54     3381.20     37.18 o
  12  18   2      650.21      735.60     26.50 o
  14  18   2       17.45        3.92     25.17 o
  16  18   2     2811.38     3030.23     50.08 o
   1  19   2      138.79      122.50     14.02 o
   3  19   2        8.29       -4.08     13.49 o
   5  19   2       69.26       72.17     15.32 o
   7  19   2        0.54       -7.38     16.29 o
   9  19   2       21.57       12.75     18.79 o
  11  19   2        2.66      -12.28     20.24 o
  13  19   2       94.26       55.85     24.77 o
  15  19   2       28.13       13.53     26.91 o
   0  20   2      990.13      859.16     28.35 o
   2  20   2      722.84      725.24     19.73 o
   4  20   2      343.23      288.18     18.31 o
   6  20   2       16.40      -15.63     16.83 o
   8  20   2     2424.43     2633.95     35.75 o
  10  20   2       24.96       -6.51     21.13 o
  12  20   2       68.70       48.84     23.60 o
  14  20   2      804.06      842.51     33.96 o
   1  21   2       98.06       81.75     17.64 o
   3  21   2       26.06       28.33     17.45 o
   5  21   2        0.35       -1.50     18.21 o
   7  21   2        0.77        2.12     20.24 o
   9  21   2        5.04      -22.10     22.19 o
  11  21   2       28.88       -1.21     23.31 o
  13  21   2        0.89      -26.95     26.95 o
   0  22   2      676.42      793.79     34.68 o
   2  22   2     3101.10     3226.03     37.60 o
   4  22   2      265.35      187.70     20.84 o
   6  22   2       21.26       21.45     20.68 o
   8  22   2      365.19      374.92     27.53 o
  10  22   2      417.91      433.01     29.30 o
   1  23   2       81.77       94.19     22.04 o
   3  23   2      154.63      129.79     22.96 o
   5  23   2        6.56      -20.91     21.59 o
   7  23   2        0.09      -11.89     24.82 o
   9  23   2        0.27      -19.43     26.52 o
   0  24   2     2366.22     2373.57     59.35 o
   2  24   2        3.94        6.27     23.17 o
   4  24   2      447.03      518.87     27.85 o
   6  24   2      710.71      715.08     34.00 o
   1   2   3    10095.41     9177.79     68.84 o
   2   3   3      970.66      685.64      4.76 o
   3   4   3     9645.43    11815.55     37.21 o
   2   5   3      114.98      171.67      3.24 o
   4   5   3    40181.04    43768.17    132.26 o
   1   6   3    28746.26    29904.89    124.44 o
   3   6   3     3498.87     4125.33     16.01 o
   5   6   3    10233.05    10221.52     31.23 o
   2   7   3    30471.32    28179.20    103.70 o
   4   7   3    27112.77    26074.28     89.74 o
   6   7   3    27463.29    27536.06     91.44 o
   1   8   3       17.34        3.66      4.13 o
   3   8   3      923.32      749.23      7.01 o
   5   8   3     4875.32     5891.58     21.36 o
   7   8   3      813.67      921.17      8.75 o
   2   9   3     6922.42     6798.78     30.23 o
   4   9   3    39181.88    38665.15    129.69 o
   6   9   3     7131.14     7211.34     25.83 o
   8   9   3     4311.09     4187.59     17.42 o
   1  10   3    23332.94    24114.64     97.01 o
   3  10   3     1100.84     1320.13     10.12 o
   5  10   3    12601.97    13101.91     43.56 o
   7  10   3      242.73      266.88      7.07 o
   9  10   3     7875.15     8305.20     38.91 o
   2  11   3     7977.05     8627.80     32.67 o
   4  11   3    14322.54    15451.70     54.78 o
   6  11   3    12105.65    13569.63     50.71 o
   8  11   3      139.27      124.41      8.29 o
  10  11   3       49.22       57.91      9.85 o
   1  12   3     8284.93     7843.75     31.54 o
   3  12   3    10104.18    11221.64     40.99 o
   5  12   3     5139.08     5135.71     21.94 o
   7  12   3     6411.51     6677.87     30.59 o
   9  12   3     3717.07     3789.40     23.20 o
  11  12   3     3134.02     3113.61     25.05 o
   2  13   3    10592.12    10490.65     40.97 o
   4  13   3     8053.00     8646.36     34.69 o
   6  13   3    10871.69    11150.50     45.18 o
   8  13   3      279.88      348.60     12.16 o
  10  13   3       26.35       32.49     12.28 o
  12  13   3     1007.74     1076.54     20.46 o
   1  14   3     5115.38     4760.99     23.37 o
   3  14   3      245.41      214.28      9.64 o
   5  14   3      199.47      171.81     10.30 o
   7  14   3     8175.14     8367.05     36.87 o
   9  14   3     3187.61     3002.12     24.70 o
  11  14   3     2410.65     2574.00     27.54 o
  13  14   3     1652.48     1641.45     28.50 o
   2  15   3     1866.36     1671.96     17.17 o
   4  15   3    13581.32    13554.54     53.73 o
   6  15   3     3550.94     3527.47     24.14 o
   8  15   3     1305.12     1337.22     20.38 o
  10  15   3      243.89      227.79     15.79 o
  12  15   3     2491.38     2660.30     31.71 o
  14  15   3     1469.44     1475.52     29.21 o
   1  16   3      211.53      140.89     10.54 o
   3  16   3      351.57      230.83     11.59 o
   5  16   3      435.22      396.97     13.58 o
   7  16   3       63.98       44.68     12.53 o
   9  16   3      957.51      927.50     20.16 o
  11  16   3       79.18      122.31     17.39 o
  13  16   3      109.28      112.94     19.82 o
  15  16   3      108.99      110.24     22.73 o
   2  17   3     3038.62     3096.79     23.12 o
   4  17   3     2996.93     2961.34     25.04 o
   6  17   3     1359.40     1392.89     21.27 o
   8  17   3      258.86      285.33     16.62 o
  10  17   3      407.07      389.65     19.98 o
  12  17   3      639.51      663.24     24.15 o
  14  17   3     1063.00     1039.39     31.16 o
  16  17   3      221.50      213.26     27.22 o
   1  18   3       16.43       -7.18     11.35 o
   3  18   3      722.18      761.97     17.15 o
   5  18   3     1200.31     1113.86     20.04 o
   7  18   3        5.67        7.11     14.84 o
   9  18   3      331.23      339.75     19.67 o
  11  18   3      194.72      243.13     21.54 o
  13  18   3      210.20      198.01     25.22 o
  15  18   3       64.27       47.19     26.92 o
  17  18   3       97.82      106.81     32.65 o
   2  19   3      297.46      260.02     14.86 o
   4  19   3     2430.97     2418.85     26.88 o
   6  19   3      330.09      318.48     17.42 o
   8  19   3      536.99      498.63     20.81 o
  10  19   3      237.53      266.15     22.07 o
  12  19   3      743.23      730.05     27.85 o
  14  19   3      159.04      111.66     27.21 o
  16  19   3        3.30      -16.01     29.38 o
   1  20   3     1800.40     1731.86     25.42 o
   3  20   3     2587.05     2822.46     30.57 o
   5  20   3      704.49      758.64     21.19 o
   7  20   3      891.08      854.12     24.24 o
   9  20   3      293.04      247.92     22.91 o
  11  20   3      327.24      342.95     25.09 o
  13  20   3      514.05      536.13     30.05 o
   2  21   3     1338.36     1307.29     26.51 o
   4  21   3      529.28      531.38     21.34 o
   6  21   3     1374.57     1392.71     29.80 o
   8  21   3        1.78        3.50     20.66 o
  10  21   3        5.38      -22.83     22.83 o
  12  21   3      494.02      488.96     28.76 o
   1  22   3     1067.81     1165.95     27.19 o
   3  22   3      526.69      514.13     24.00 o
   5  22   3     1211.50     1212.94     28.91 o
   7  22   3      425.62      389.22     25.21 o
   9  22   3      428.21      476.69     29.38 o
  11  22   3      348.75      348.12     29.13 o
   2  23   3      673.63      621.19     26.18 o
   4  23   3      317.76      349.97     24.88 o
   6  23   3      736.70      756.82     29.52 o
   8  23   3       22.44       -3.57     26.53 o
   1  24   3        1.88      -23.25     23.25 o
   3  24   3      134.72      131.14     24.33 o
   5  24   3       51.14       65.86     24.06 o
   0   2   4     1391.17     1259.82     10.37 o
   2   2   4    86243.33    89673.71    443.19 o
   1   3   4    37383.19    39094.38    161.52 o
   0   4   4    52334.41    55728.34    304.91 o
   2   4   4     7698.95     8449.53     30.11 o
   4   4   4      931.97     1110.08      8.59 o
   1   5   4    44349.86    50129.41    198.62 o
   3   5   4    33941.66    37791.80    134.08 o
   0   6   4   101622.37   104089.23    644.22 o
   2   6   4    12611.83    13824.70     53.51 o
   4   6   4    11017.15    11217.37     38.73 o
   6   6   4    19614.10    18446.46     90.35 o
   1   7   4    11332.96    13299.91     55.83 o
   3   7   4     1072.94     1256.95      7.61 o
   5   7   4    53871.50    62331.99    217.63 o
   0   8   4     1223.30     2135.66     15.60 o
   2   8   4    97486.73    99190.45    397.45 o
   4   8   4     3350.93     3899.37     16.46 o
   6   8   4     1638.48     1121.40      9.37 o
   8   8   4    35424.33    36488.70    202.67 o
   1   9   4     3966.23     3038.91     14.39 o
   3   9   4      414.24      285.23      5.53 o
   5   9   4      184.83      153.66      5.47 o
   7   9   4     1350.28     1595.35     11.26 o
   0  10   4    68781.01    65618.58    382.49 o
   2  10   4     3481.92     3379.30     15.60 o
   4  10   4     8625.03     9134.28     34.49 o
   6  10   4    26992.89    26269.17     98.46 o
   8  10   4       11.02        5.76      7.03 o
  10  10   4     4142.78     4622.00     34.07 o
   1  11   4        0.24        1.72      5.86 o
   3  11   4       94.08      111.53      6.05 o
   5  11   4      245.91      285.72      7.70 o
   7  11   4     1203.07     1058.39     12.46 o
   9  11   4       60.29       61.06      8.74 o
   0  12   4      101.67       35.74      9.68 o
   2  12   4     4276.56     4740.51     22.16 o
   4  12   4      727.11      652.64      9.65 o
   6  12   4     1879.17     1900.88     14.59 o
   8  12   4     9974.96    10151.88     46.79 o
  10  12   4      448.56      381.29     13.69 o
  12  12   4       93.47       46.48     18.11 o
   1  13   4     4749.24     4275.72     17.98 o
   3  13   4     5402.76     5742.01     23.51 o
   5  13   4     2384.86     2236.77     17.10 o
   7  13   4       26.98       46.31      9.05 o
   9  13   4      234.37      208.93     11.99 o
  11  13   4       40.32       -0.71     12.31 o
   0  14   4     1051.12     1061.18     19.93 o
   2  14   4    10066.77     9919.77     46.79 o
   4  14   4     1911.69     1952.72     18.47 o
   6  14   4     1054.69     1051.05     14.72 o
   8  14   4     7562.67     7726.07     38.71 o
  10  14   4      234.28      207.01     14.45 o
  12  14   4     1745.78     1924.03     27.66 o
  14  14   4      577.84      536.82     31.55 o
   1  15   4      931.51      964.24     14.93 o
   3  15   4     5970.05     5488.90     26.98 o
   5  15   4      349.27      426.62     13.26 o
   7  15   4      365.11      300.68     12.84 o
   9  15   4       86.73       82.36     13.38 o
  11  15   4      360.57      316.69     17.62 o
  13  15   4        5.55       -8.36     17.88 o
   0  16   4    13182.85    12611.28     95.20 o
   2  16   4        2.61      -10.24     10.24 o
   4  16   4     4639.52     4870.04     27.40 o
   6  16   4     7306.78     7434.12     39.22 o
   8  16   4       89.64       76.82     14.19 o
  10  16   4     8003.96     8501.69     49.12 o
  12  16   4     1142.19     1113.84     25.55 o
  14  16   4      336.88      355.71     23.49 o
  16  16   4     2311.46     2417.82     58.34 o
   1  17   4      197.25      232.37     11.87 o
   3  17   4       18.44       34.09     11.63 o
   5  17   4        6.00        2.72     12.79 o
   7  17   4      640.45      616.97     17.33 o
   9  17   4       31.35        6.87     15.77 o
  11  17   4        6.12        7.95     18.07 o
  13  17   4      223.26      283.13     23.38 o
  15  17   4      103.54      114.20     25.28 o
   0  18   4       24.27       -3.35     15.79 o
   2  18   4     5249.58     5281.00     30.42 o
   4  18   4      862.75      925.70     19.94 o
   6  18   4      110.35       90.03     14.69 o
   8  18   4     4990.62     5158.51     37.98 o
  10  18   4       96.00      113.01     19.42 o
  12  18   4      899.43      924.69     28.43 o
  14  18   4     1803.03     1942.65     40.09 o
  16  18   4        0.29       24.15     27.02 o
   1  19   4       49.44       37.31     12.82 o
   3  19   4        8.98        8.80     14.73 o
   5  19   4        3.54       -6.98     14.31 o
   7  19   4      345.63      326.77     18.64 o
   9  19   4       33.37       12.33     18.72 o
  11  19   4        1.40        7.10     20.91 o
  13  19   4       11.20      -24.24     24.24 o
  15  19   4      140.44      134.67     28.65 o
   0  20   4     3377.24     3237.45     41.06 o
   2  20   4       84.57       67.75     15.64 o
   4  20   4      328.63      253.50     17.29 o
   6  20   4      664.85      666.86     22.09 o
   8  20   4      729.68      618.83     23.77 o
  10  20   4      982.65      969.02     29.35 o
  12  20   4       39.40       36.11     24.46 o
  14  20   4       22.89        5.74     27.17 o
   1  21   4       37.13       63.77     16.86 o
   3  21   4       41.34       28.78     17.92 o
   5  21   4      225.92      194.39     19.74 o
   7  21   4      120.99       63.03     20.22 o
   9  21   4       25.98        0.20     22.90 o
  11  21   4        4.48      -23.99     23.99 o
  13  21   4        2.55      -18.80     27.06 o
   0  22   4     1534.85     1620.08     41.68 o
   2  22   4      528.34      509.44     23.26 o
   4  22   4      167.44      185.09     21.43 o
   6  22   4      673.21      677.99     26.50 o
   8  22   4      530.10      535.29     27.70 o
  10  22   4     1350.98     1485.10     36.41 o
   1  23   4      195.83      214.99     22.50 o
   3  23   4        0.13      -12.78     21.20 o
   5  23   4      231.82      235.70     23.65 o
   7  23   4      172.58      164.84     25.21 o
   9  23   4        0.57      -16.08     26.47 o
   0  24   4      181.00      203.12     35.65 o
   2  24   4     1153.40     1228.23     34.02 o
   4  24   4      219.35      249.40     25.44 o
   6  24   4        5.34      -11.75     24.65 o
   1   2   5    41955.21    45992.72    181.46 o
   2   3   5    34415.85    43020.86    200.25 o
   1   4   5   180038.05   191466.84    850.94 o
   3   4   5     6445.82     7090.54     23.56 o
   2   5   5    49243.72    48854.95    189.20 o
   4   5   5     5826.96     4903.21     17.88 o
   1   6   5    15645.36    14087.54     54.54 o
   3   6   5    20373.08    20458.70     75.06 o
   5   6   5    19149.21    22307.62     71.12 o
   2   7   5    17886.41    21531.02     80.33 o
   4   7   5    34805.46    37457.53    128.16 o
   6   7   5    10853.94     8376.80     27.49 o
   1   8   5    19602.12    20505.96     96.15 o
   3   8   5        8.07       13.57      4.00 o
   5   8   5     3767.19     4010.49     15.96 o
   7   8   5     8996.90     8284.05     26.95 o
   2   9   5     4466.00     3982.64     17.29 o
   4   9   5    11306.38    10786.65     40.45 o
   6   9   5     7246.69     7284.50     27.91 o
   8   9   5       25.95       17.37      6.30 o
   1  10   5     3543.90     3465.60     16.82 o
   3  10   5    10915.54    10686.87     39.57 o
   5  10   5       52.81       62.16      5.92 o
   7  10   5      944.56      822.37      9.92 o
   9  10   5      168.72      168.44      8.50 o
   2  11   5      819.60      721.78      9.68 o
   4  11   5     6183.67     6158.44     23.45 o
   6  11   5     3005.80     3029.05     15.24 o
   8  11   5      155.20       98.21      8.10 o
  10  11   5     4333.10     4631.44     27.05 o
   1  12   5    16619.43    16381.99     67.49 o
   3  12   5    13814.61    14314.16     56.96 o
   5  12   5    11467.47    11509.36     45.93 o
   7  12   5     1597.87     1484.74     15.32 o
   9  12   5     1765.91     1926.36     19.74 o
  11  12   5     3394.32     3424.10     26.30 o
   2  13   5       96.86      137.71      8.45 o
   4  13   5     2005.06     1885.94     16.08 o
   6  13   5     2799.97     2621.03     18.67 o
   8  13   5     1444.43     1576.60     18.91 o
  10  13   5     2984.79     2881.68     25.16 o
  12  13   5     3814.66     3897.28     31.56 o
   1  14   5     4345.59     4325.01     24.06 o
   3  14   5     9514.75    10653.12     46.95 o
   5  14   5     5826.13     5827.45     27.32 o
   7  14   5     2771.90     2672.88     21.46 o
   9  14   5     1743.53     2065.56     23.06 o
  11  14   5     2239.61     2297.23     26.81 o
  13  14   5     1461.46     1515.51     27.02 o
   2  15   5     5446.85     5042.33     24.68 o
   4  15   5     3634.81     3572.79     24.09 o
   6  15   5     3173.07     3179.85     23.43 o
   8  15   5        2.41       -3.86     12.14 o
  10  15   5      244.61      214.45     15.56 o
  12  15   5      729.97      685.24     21.41 o
  14  15   5     1783.17     1880.52     32.94 o
   1  16   5     1067.63     1284.46     18.48 o
   3  16   5        3.18       -5.20     10.62 o
   5  16   5      161.62      136.04     12.68 o
   7  16   5       72.41       79.91     13.43 o
   9  16   5      119.72      138.61     15.45 o
  11  16   5     1562.82     1718.28     28.71 o
  13  16   5      348.11      336.63     23.24 o
  15  16   5      139.12      187.96     23.40 o
   2  17   5      360.46      331.56     13.80 o
   4  17   5     3629.31     3621.59     28.01 o
   6  17   5     3409.35     3475.70     26.61 o
   8  17   5      115.40      101.34     15.74 o
  10  17   5     1205.37     1230.14     25.36 o
  12  17   5      961.98      999.28     26.99 o
  14  17   5      287.41      289.34     25.30 o
  16  17   5        8.19      -12.33     25.38 o
   1  18   5      744.46      620.39     15.61 o
   3  18   5       75.83       55.39     13.64 o
   5  18   5       42.08       54.96     14.32 o
   7  18   5      631.95      598.43     19.09 o
   9  18   5      303.15      293.38     19.95 o
  11  18   5     1004.60      968.33     26.87 o
  13  18   5        2.35        3.66     23.04 o
  15  18   5       79.92       62.75     26.76 o
  17  18   5       20.79       34.84     30.95 o
   2  19   5     1245.01     1268.49     22.90 o
   4  19   5     1203.81     1249.80     23.69 o
   6  19   5      981.91      854.61     21.34 o
   8  19   5       44.87       62.38     17.99 o
  10  19   5      438.65      434.94     23.70 o
  12  19   5     1132.19     1167.13     31.48 o
  14  19   5      358.93      423.48     29.84 o
  16  19   5       65.23       88.55     64.12 o
   1  20   5      382.36      341.54     16.97 o
   3  20   5      314.55      337.30     19.52 o
   5  20   5     1679.74     1817.36     28.86 o
   7  20   5      585.25      585.22     22.04 o
   9  20   5     1185.77     1239.61     29.63 o
  11  20   5      442.47      479.57     27.08 o
  13  20   5      346.44      360.26     28.41 o
   2  21   5      281.88      301.54     19.05 o
   4  21   5     2103.74     2051.94     30.96 o
   6  21   5      772.85      764.03     24.29 o
   8  21   5      210.97      156.23     23.24 o
  10  21   5      800.13      847.81     30.31 o
  12  21   5      705.03      730.67     31.71 o
   1  22   5      541.01      471.54     21.53 o
   3  22   5      853.42      815.43     26.21 o
   5  22   5      131.06      135.51     21.26 o
   7  22   5      609.50      629.12     27.24 o
   9  22   5      406.35      408.96     27.89 o
  11  22   5      269.13      273.95     28.70 o
   2  23   5      493.62      554.55     24.39 o
   4  23   5     1209.95     1283.71     31.85 o
   6  23   5      828.88      789.24     29.30 o
   8  23   5       61.12       41.37     25.56 o
   1  24   5      392.77      348.32     26.10 o
   3  24   5       79.72       71.15     23.05 o
   5  24   5      165.24      119.50     25.09 o
   0   2   6     4727.35     4687.52     33.26 o
   1   3   6    15205.29    16232.72     63.85 o
   3   3   6     7685.29     6296.01     30.58 o
   0   4   6    21704.36    22385.70    111.54 o
   2   4   6    96060.02   103423.12    383.00 o
   1   5   6    27228.48    32807.86    118.03 o
   3   5   6     5591.06     8086.75     27.97 o
   5   5   6       32.20       98.85      5.42 o
   0   6   6    13744.40    17864.61    198.76 o
   2   6   6    59262.18    66102.37    266.49 o
   4   6   6      367.83      712.73      9.42 o
   1   7   6     1330.98     1527.99      9.22 o
   3   7   6      200.18      260.29      4.85 o
   5   7   6     1295.97     1657.76      8.74 o
   7   7   6      431.56      614.69     10.46 o
   0   8   6   167692.31   168409.70   1063.38 o
   2   8   6      230.30      262.10      5.45 o
   4   8   6     6728.96     6311.98     25.89 o
   6   8   6    37610.73    38229.74    131.83 o
   1   9   6     1913.52     1770.91     11.27 o
   3   9   6       93.37       37.20      4.82 o
   5   9   6    10305.57     9937.07     35.84 o
   7   9   6     9967.00    10127.05     37.81 o
   9   9   6     1787.71     2140.86     21.09 o
   0  10   6     2522.35     3622.02     21.98 o
   2  10   6    35004.78    35633.14    137.42 o
   4  10   6     5939.76     6344.72     24.91 o
   6  10   6       16.52        6.33      5.62 o
   8  10   6    23219.28    23395.67     99.10 o
   1  11   6     1967.16     2477.17     14.67 o
   3  11   6     1313.20     1507.37     11.49 o
   5  11   6     7245.13     6658.79     28.67 o
   7  11   6     3657.18     3947.91     18.01 o
   9  11   6     1502.19     1554.15     16.57 o
  11  11   6     1016.88     1033.11     23.57 o
   0  12   6    22368.49    23738.11    149.03 o
   2  12   6     4243.98     4708.79     21.57 o
   4  12   6      452.47      386.30      9.05 o
   6  12   6     4754.66     4617.08     24.28 o
   8  12   6     1385.21     1308.94     16.06 o
  10  12   6     2796.84     2939.09     23.95 o
   1  13   6      827.91      674.97     11.64 o
   3  13   6       91.16       68.04      8.26 o
   5  13   6     1271.17     1190.67     15.09 o
   7  13   6      126.78      175.66     10.04 o
   9  13   6      144.58      109.56     11.45 o
  11  13   6        0.37      -11.50     12.82 o
  13  13   6      746.90      723.46     28.85 o
   0  14   6    15374.90    14762.57    106.12 o
   2  14   6      132.15       82.12      9.26 o
   4  14   6      976.20      872.69     14.27 o
   6  14   6     7488.79     7557.28     35.84 o
   8  14   6     1415.56     1378.73     19.57 o
  10  14   6     7586.81     7815.30     47.01 o
  12  14   6       18.36       38.49     15.52 o
   1  15   6      487.82      620.79     13.51 o
   3  15   6      508.69      465.88     12.48 o
   5  15   6      267.60      127.14     11.81 o
   7  15   6     1375.31     1272.15     18.99 o
   9  15   6      311.24      354.94     15.68 o
  11  15   6        7.37       -8.30     15.24 o
  13  15   6       83.83       44.57     18.16 o
  15  15   6       43.99       33.65     30.18 o
   0  16   6       37.10        8.48     17.09 o
   2  16   6    10334.36    10025.59     43.72 o
   4  16   6     2955.69     3004.05     25.02 o
   6  16   6      130.76      143.45     13.38 o
   8  16   6     9612.81     9851.13     50.15 o
  10  16   6        2.67      -10.29     16.04 o
  12  16   6     3202.87     3304.53     36.85 o
  14  16   6     1200.67     1238.45     30.25 o
   1  17   6     1702.96     1789.20     22.74 o
   3  17   6       66.03       59.59     12.69 o
   5  17   6      742.46      689.41     17.44 o
   7  17   6        8.62        2.67     13.93 o
   9  17   6       17.61       13.95     15.75 o
  11  17   6      383.19      420.36     21.98 o
  13  17   6        7.69      -13.52     20.67 o
  15  17   6        4.20      -14.65     24.08 o
  17  17   6        0.03      -37.22     38.91 o
   0  18   6    10994.40    10973.57     86.83 o
   2  18   6       30.69       13.10     13.98 o
   4  18   6     3269.96     3305.94     29.71 o
   6  18   6     2303.06     2325.86     26.91 o
   8  18   6        0.92       -6.35     16.13 o
  10  18   6     3329.73     3370.45     36.84 o
  12  18   6      285.51      294.59     23.67 o
  14  18   6      127.33       93.54     25.68 o
  16  18   6     1296.80     1400.89     38.96 o
   1  19   6      129.44      130.31     14.68 o
   3  19   6       46.61       41.49     16.20 o
   5  19   6      223.99      212.61     16.64 o
   7  19   6        1.90      -12.34     16.38 o
   9  19   6      410.39      372.59     21.63 o
  11  19   6        1.42       -3.07     21.80 o
  13  19   6       32.66       10.27     24.26 o
  15  19   6       21.89       12.67     28.31 o
   0  20   6       94.26       56.60     21.28 o
   2  20   6     3456.03     3240.41     34.15 o
   4  20   6        8.95        5.58     17.75 o
   6  20   6        5.55       -4.53     17.07 o
   8  20   6     1275.56     1278.44     28.32 o
  10  20   6      286.78      283.17     24.70 o
  12  20   6      170.82      145.72     25.41 o
  14  20   6      214.03      237.82     30.13 o
   1  21   6       39.06       34.65     16.27 o
   3  21   6        5.92       -1.28     18.95 o
   5  21   6       51.78       64.61     18.65 o
   7  21   6       40.45        2.65     19.36 o
   9  21   6        0.30        1.53     21.91 o
  11  21   6       65.65       25.07     24.92 o
  13  21   6        0.05      -26.33     28.30 o
   0  22   6      680.48      585.62     31.33 o
   2  22   6      517.72      554.84     22.13 o
   4  22   6       24.22       26.53     19.09 o
   6  22   6       71.18       83.91     21.95 o
   8  22   6     1673.43     1712.02     36.03 o
  10  22   6      228.93      212.66     27.65 o
   1  23   6      139.99      145.93     21.10 o
   3  23   6       93.51      102.66     21.24 o
   5  23   6       48.40       54.82     22.37 o
   7  23   6        0.68      -21.60     23.82 o
   9  23   6        1.23        3.70     27.77 o
   0  24   6     1108.26     1197.51     47.36 o
   2  24   6       27.12       41.89     24.13 o
   4  24   6      390.45      431.88     25.88 o
   6  24   6     1298.19     1280.62     44.23 o
   2   3   7    12242.35    11712.75     43.51 o
   1   4   7    41300.76    42707.51    162.79 o
   3   4   7    32661.73    34241.79    114.31 o
   2   5   7      202.99      205.32      3.72 o
   4   5   7    57818.84    64733.22    216.99 o
   1   6   7    50529.62    56772.38    229.01 o
   3   6   7    29855.54    36260.51    129.25 o
   5   6   7    28494.05    26782.27     87.97 o
   2   7   7    18501.33    16302.09     63.84 o
   4   7   7    27000.75    24640.77     83.62 o
   6   7   7     8429.80     9845.49     33.13 o
   1   8   7     2711.74     2603.27     16.10 o
   3   8   7      344.68      330.64      5.73 o
   5   8   7     7953.27     8911.11     32.03 o
   7   8   7     2805.81     3060.05     13.41 o
   2   9   7     5417.73     5500.76     22.35 o
   4   9   7    15994.80    16069.93     65.36 o
   6   9   7     4533.52     4032.41     16.44 o
   8   9   7     2989.53     2735.05     14.69 o
   1  10   7    14762.61    14523.60     61.28 o
   3  10   7     3185.69     4167.45     18.03 o
   5  10   7     5674.88     4987.74     18.37 o
   7  10   7      213.32      312.36      7.90 o
   9  10   7     1430.02     1604.63     15.63 o
   2  11   7    16214.01    17832.85     69.80 o
   4  11   7      623.36      746.38     10.29 o
   6  11   7    10668.30    11349.33     48.41 o
   8  11   7       24.21       17.12      8.05 o
  10  11   7      571.78      490.80     12.67 o
   1  12   7     6034.06     6251.54     29.67 o
   3  12   7     2336.76     2423.28     15.03 o
   5  12   7     2997.19     2930.19     17.95 o
   7  12   7     3855.66     4352.81     20.64 o
   9  12   7     6069.02     6415.12     34.08 o
  11  12   7     5234.21     5561.17     31.69 o
   2  13   7     7362.34     7318.39     31.44 o
   4  13   7     7126.21     7221.38     31.22 o
   6  13   7      547.04      651.28     12.88 o
   8  13   7      573.61      659.18     13.70 o
  10  13   7      287.87      334.35     14.51 o
  12  13   7     3175.35     3268.53     29.89 o
   1  14   7     1551.76     1500.91     18.35 o
   3  14   7     1251.27     1070.80     15.15 o
   5  14   7      677.22      693.92     14.24 o
   7  14   7     1500.67     1640.88     19.21 o
   9  14   7     4439.29     4415.30     28.81 o
  11  14   7     4314.72     4493.97     33.47 o
  13  14   7     3306.54     3368.52     33.79 o
   2  15   7     2692.29     2712.28     21.89 o
   4  15   7     5105.64     5030.17     27.75 o
   6  15   7     1803.33     1744.63     21.68 o
   8  15   7      808.84      826.99     17.98 o
  10  15   7     1367.15     1446.39     24.37 o
  12  15   7     2959.76     3161.37     33.39 o
  14  15   7      512.45      474.34     23.06 o
   1  16   7       17.18        3.41     11.28 o
   3  16   7      277.83      218.29     12.81 o
   5  16   7        3.67      -12.48     12.48 o
   7  16   7     1700.14     1646.52     22.42 o
   9  16   7      442.86      429.86     17.35 o
  11  16   7      204.47      177.68     18.82 o
  13  16   7      148.32      122.26     21.12 o
  15  16   7      124.04      109.72     24.46 o
   2  17   7     2134.15     2150.24     23.27 o
   4  17   7     4521.57     4663.66     31.38 o
   6  17   7      142.16      133.27     14.89 o
   8  17   7       12.75       -8.32     15.23 o
  10  17   7      422.63      391.89     19.91 o
  12  17   7     1655.08     1686.24     32.32 o
  14  17   7      775.75      785.04     28.56 o
  16  17   7      106.30       94.37     27.58 o
   1  18   7       56.58       46.97     13.36 o
   3  18   7      338.19      353.49     16.99 o
   5  18   7      335.12      328.09     16.18 o
   7  18   7      429.82      434.78     17.56 o
   9  18   7       64.78       76.64     17.76 o
  11  18   7       87.83       56.34     20.80 o
  13  18   7      227.65      220.10     24.84 o
  15  18   7      186.34      160.11     27.35 o
  17  18   7      335.58      323.13     84.14 o
   2  19   7      811.39      750.26     21.08 o
   4  19   7     1229.82     1235.04     25.60 o
   6  19   7     1044.71     1127.37     23.93 o
   8  19   7        5.49      -17.48     17.48 o
  10  19   7      902.22      979.37     27.63 o
  12  19   7      723.33      776.72     28.72 o
  14  19   7      426.30      400.35     29.99 o
   1  20   7      482.21      435.50     18.61 o
   3  20   7     1275.72     1259.07     27.50 o
   5  20   7      273.22      252.31     20.44 o
   7  20   7     1573.59     1656.55     29.12 o
   9  20   7      350.88      330.70     23.24 o
  11  20   7     1287.77     1322.23     33.13 o
  13  20   7      461.63      464.88     30.24 o
   2  21   7      745.47      745.15     25.03 o
   4  21   7      963.09     1038.77     28.62 o
   6  21   7      941.90      962.74     25.93 o
   8  21   7       68.46       45.19     20.70 o
  10  21   7       64.91       42.32     24.71 o
  12  21   7      404.85      395.93     30.90 o
   1  22   7      328.42      328.09     20.12 o
   3  22   7      161.25      172.86     23.48 o
   5  22   7     1065.67     1072.80     31.17 o
   7  22   7      434.54      421.90     25.54 o
   9  22   7      992.19     1035.93     33.17 o
  11  22   7      318.97      310.59     29.07 o
   2  23   7      231.78      218.02     21.99 o
   4  23   7      875.33      879.03     32.30 o
   6  23   7      341.18      352.97     24.62 o
   8  23   7       13.55        4.80     25.42 o
   1  24   7        2.38       -8.03     21.67 o
   3  24   7        4.29      -20.09     24.22 o
   5  24   7       45.85       84.44     25.15 o
   0   0   8   368533.47   411878.38   4000.77 o
   0   2   8     1042.92      891.43      7.77 o
   1   3   8    80257.73    84354.65    306.70 o
   0   4   8     1239.15     2171.28     13.62 o
   2   4   8    19162.24    20069.94     70.44 o
   4   4   8     3162.71     3335.19     16.49 o
   1   5   8     2466.71     2549.05     12.05 o
   3   5   8     3549.70     3378.43     13.17 o
   0   6   8   109941.82   108171.73    628.95 o
   2   6   8     4735.24     6265.69     27.28 o
   4   6   8     4087.50     5092.56     17.37 o
   6   6   8    54584.70    53529.46    246.58 o
   1   7   8      409.77      399.40      6.08 o
   3   7   8    12844.87    13949.00     55.28 o
   5   7   8     3359.89     4587.62     16.08 o
   0   8   8     1286.76     1164.72     14.32 o
   2   8   8    41645.29    41841.91    167.50 o
   4   8   8    26359.39    29206.60     98.93 o
   6   8   8      258.26      160.99      5.29 o
   8   8   8    79787.66    84615.54    453.67 o
   1   9   8     1537.94      879.43      9.46 o
   3   9   8      194.08      206.10      6.02 o
   5   9   8     8886.47     9390.74     35.13 o
   7   9   8        4.34        9.01      5.93 o
   0  10   8    71544.24    71468.98    461.27 o
   2  10   8     1180.86     1273.51     10.76 o
   4  10   8     2440.76     2430.65     13.19 o
   6  10   8    22850.56    23138.42     88.64 o
   8  10   8        2.64        4.44      7.56 o
  10  10   8    27445.27    28632.30    189.61 o
   1  11   8      622.71      614.29      9.82 o
   3  11   8      647.33      521.32      8.97 o
   5  11   8      917.80      923.70     11.81 o
   7  11   8      605.15      537.12     10.00 o
   9  11   8     1734.70     1907.29     17.86 o
   0  12   8    20255.75    22001.50    128.34 o
   2  12   8    18816.65    18857.52     76.46 o
   4  12   8      140.88      184.39      8.60 o
   6  12   8      339.21      362.91     10.07 o
   8  12   8     8358.57     8167.61     40.97 o
  10  12   8     3018.79     3206.94     24.36 o
  12  12   8      400.52      405.11     23.29 o
   1  13   8       57.17       19.68      8.69 o
   3  13   8     4078.84     3996.16     20.33 o
   5  13   8       69.41       52.54      9.57 o
   7  13   8       75.63       69.50      9.51 o
   9  13   8     1499.53     1567.77     20.49 o
  11  13   8      217.08      232.56     15.13 o
   0  14   8     7909.95     7440.79     51.65 o
   2  14   8    11233.30    11264.55     50.67 o
   4  14   8      756.05      821.87     14.43 o
   6  14   8        1.25      -10.48     10.48 o
   8  14   8     8336.83     9059.79     50.16 o
  10  14   8     1176.67     1164.53     20.83 o
  12  14   8     1447.97     1461.45     24.89 o
  14  14   8      546.93      659.85     32.55 o
   1  15   8       77.59       56.77     10.50 o
   3  15   8      189.71      130.81     11.28 o
   5  15   8     1323.90     1417.26     20.94 o
   7  15   8      349.27      352.60     13.49 o
   9  15   8        7.01       -7.36     13.69 o
  11  15   8       57.55       19.90     16.45 o
  13  15   8      296.71      303.67     20.67 o
   0  16   8    19157.71    19496.14    122.42 o
   2  16   8      241.79      253.51     12.61 o
   4  16   8     4062.91     4181.65     28.75 o
   6  16   8     5603.71     5731.49     39.04 o
   8  16   8      226.93      202.17     15.63 o
  10  16   8     5680.40     5893.67     45.36 o
  12  16   8       20.60       25.37     18.96 o
  14  16   8      151.99      128.72     22.46 o
  16  16   8     1460.52     1618.77     55.93 o
   1  17   8      181.46      205.63     14.20 o
   3  17   8      225.50      284.67     14.57 o
   5  17   8       51.66       40.55     14.70 o
   7  17   8      304.28      234.00     15.50 o
   9  17   8      564.73      505.66     19.87 o
  11  17   8        1.34        7.18     19.43 o
  13  17   8        1.20        3.38     21.04 o
  15  17   8      278.03      300.12     27.31 o
   0  18   8       83.49       84.74     19.56 o
   2  18   8     8869.76     9249.83     42.68 o
   4  18   8      421.21      363.98     17.66 o
   6  18   8      480.03      515.75     19.13 o
   8  18   8     3790.59     3955.00     35.52 o
  10  18   8       13.36        5.15     18.95 o
  12  18   8     1259.99     1260.70     30.34 o
  14  18   8      727.91      776.26     30.38 o
  16  18   8        0.20      -28.79     28.79 o
   1  19   8       41.71       35.64     15.30 o
   3  19   8       19.55       16.91     16.43 o
   5  19   8        7.82      -12.59     17.40 o
   7  19   8       32.75       23.49     16.73 o
   9  19   8        9.82       -6.14     18.87 o
  11  19   8       59.06       55.22     22.74 o
  13  19   8       14.92      -10.98     24.12 o
  15  19   8        0.50       -7.11     28.74 o
   0  20   8     3659.97     3604.93     50.66 o
   2  20   8      499.33      447.16     21.09 o
   4  20   8      804.19      832.52     25.31 o
   6  20   8      514.38      528.89     23.03 o
   8  20   8      115.34       87.97     19.79 o
  10  20   8      864.20      902.18     28.81 o
  12  20   8        9.40       -7.29     24.95 o
  14  20   8        3.11       -0.99     29.06 o
   1  21   8      120.02      164.97     19.08 o
   3  21   8       10.07       -3.13     20.49 o
   5  21   8       14.65       -4.36     21.75 o
   7  21   8      105.45       55.74     19.83 o
   9  21   8        4.49      -11.99     21.13 o
  11  21   8       65.92       79.34     25.57 o
  13  21   8       65.60       87.14    177.23 o
   0  22   8      610.05      562.26     30.95 o
   2  22   8      165.34      116.07     22.54 o
   4  22   8      197.66      184.77     24.66 o
   6  22   8      760.52      705.85     27.08 o
   8  22   8      247.68      291.75     24.51 o
  10  22   8      694.22      729.81     32.36 o
   1  23   8        4.18       -6.63     20.03 o
   3  23   8        1.86      -20.20     23.10 o
   5  23   8       23.31        2.06     26.30 o
   7  23   8      118.11       89.75     23.64 o
   0  24   8       34.75       28.07     30.78 o
   2  24   8     1171.92     1290.62     34.96 o
   4  24   8      472.08      522.60     32.48 o
   1   2   9   129508.76   133710.31    545.86 o
   2   3   9      212.91      354.12      5.14 o
   1   4   9   101024.66   108151.02    394.08 o
   3   4   9   100772.12   111779.45    378.95 o
   2   5   9    82166.48    79843.56    313.00 o
   4   5   9    15031.92    12413.78     41.14 o
   1   6   9    36458.55    40254.83    169.82 o
   3   6   9     3524.31     2574.29     11.40 o
   5   6   9     2698.55     3212.65     12.36 o
   2   7   9      124.34      188.76      4.76 o
   4   7   9    11220.92    12167.65     42.43 o
   6   7   9    30271.86    29938.22     97.13 o
   1   8   9     1068.61     1130.82      9.73 o
   3   8   9     3493.25     3259.76     15.45 o
   5   8   9      194.40      123.65      5.48 o
   7   8   9     1776.83     1540.94     11.43 o
   2   9   9    16654.60    17644.24     73.11 o
   4   9   9     3850.49     3734.83     17.19 o
   6   9   9     1678.19     1861.51     11.77 o
   8   9   9     1092.99     1210.07     12.50 o
   1  10   9     1634.37     1672.96     13.10 o
   3  10   9     6386.35     5449.99     22.39 o
   5  10   9      526.18      625.25      9.09 o
   7  10   9     1856.73     1671.96     13.92 o
   9  10   9      203.74      257.19      9.59 o
   2  11   9       56.34       75.59      6.98 o
   4  11   9     4184.48     3884.40     17.63 o
   6  11   9     2301.39     2388.72     15.92 o
   8  11   9       32.78       39.05      8.54 o
  10  11   9     5496.37     5682.01     29.43 o
   1  12   9     2745.36     2613.71     17.98 o
   3  12   9    11865.70    11879.79     54.77 o
   5  12   9     4543.12     4347.81     21.18 o
   7  12   9     4742.56     4788.46     21.57 o
   9  12   9     3122.43     3407.71     23.84 o
  11  12   9     5365.58     5519.07     32.45 o
   2  13   9     1795.85     1896.07     17.49 o
   4  13   9     2853.59     3124.46     20.35 o
   6  13   9       61.35       42.84      9.57 o
   8  13   9      869.73      823.99     15.55 o
  10  13   9     4482.03     4379.63     29.35 o
  12  13   9     3075.85     3080.33     30.50 o
   1  14   9     6856.16     6996.94     38.71 o
   3  14   9     4213.99     4225.36     24.45 o
   5  14   9    11683.29    11322.83     62.47 o
   7  14   9     1157.35     1150.34     17.77 o
   9  14   9     1037.62     1203.88     20.43 o
  11  14   9     1127.00     1122.45     21.97 o
  13  14   9      584.33      571.70     21.06 o
   2  15   9     1513.02     1562.05     19.81 o
   4  15   9     1985.91     1951.95     22.30 o
   6  15   9     4598.97     4768.09     33.37 o
   8  15   9      285.04      248.88     14.47 o
  10  15   9      515.37      517.54     18.37 o
  12  15   9     1264.02     1196.97     26.50 o
  14  15   9      552.14      593.50     24.85 o
   1  16   9       20.40       26.14     12.05 o
   3  16   9      696.09      705.91     16.81 o
   5  16   9      945.04      885.47     19.19 o
   7  16   9       46.13       27.91     12.86 o
   9  16   9      743.43      815.57     20.21 o
  11  16   9      207.89      217.40     19.42 o
  13  16   9      563.13      571.43     24.71 o
  15  16   9        5.93      -23.46     23.46 o
   2  17   9     1704.48     1696.08     23.57 o
   4  17   9     1349.94     1393.88     22.94 o
   6  17   9     1493.29     1519.50     23.72 o
   8  17   9        1.40       -5.82     15.28 o
  10  17   9     1258.57     1253.22     26.40 o
  12  17   9     1254.94     1299.03     29.90 o
  14  17   9      425.61      398.29     26.57 o
  16  17   9        8.92      -26.91     26.91 o
   1  18   9     1026.02     1008.13     21.77 o
   3  18   9      392.39      396.51     18.02 o
   5  18   9      243.88      258.91     17.73 o
   7  18   9        8.66        7.29     15.44 o
   9  18   9      434.86      428.58     20.66 o
  11  18   9       12.35        0.40     21.34 o
  13  18   9      220.34      204.89     24.82 o
  15  18   9       17.33        6.73     25.70 o
   2  19   9      397.26      464.67     19.48 o
   4  19   9     2212.61     2178.66     31.55 o
   6  19   9      501.92      482.02     19.64 o
   8  19   9      312.80      311.53     20.19 o
  10  19   9      839.72      797.62     25.83 o
  12  19   9     1150.17     1135.70     32.35 o
  14  19   9      589.25      715.58     32.60 o
   1  20   9      383.51      365.81     19.95 o
   3  20   9       20.08       17.11     18.88 o
   5  20   9     1084.50     1161.49     28.35 o
   7  20   9      389.46      360.47     20.63 o
   9  20   9     1694.99     1862.98     34.11 o
  11  20   9      658.46      697.82     29.66 o
  13  20   9      592.66      633.94     32.65 o
   2  21   9      493.20      461.57     23.43 o
   4  21   9     1729.51     1827.15     34.24 o
   6  21   9      284.61      289.99     23.32 o
   8  21   9        8.37       13.59     20.54 o
  10  21   9      472.18      449.03     27.82 o
  12  21   9      532.30      608.49     32.92 o
   1  22   9      159.71      136.17     20.58 o
   3  22   9      339.25      314.50     24.68 o
   5  22   9      105.11      112.76     25.33 o
   7  22   9      780.73      822.35     26.94 o
   9  22   9      266.38      272.30     26.39 o
  11  22   9      690.79      646.39    106.18 o
   2  23   9      274.49      308.33     25.79 o
   4  23   9     1201.64     1267.39     35.60 o
   6  23   9      631.72      701.72     33.53 o
   8  23   9       11.53       17.34     25.59 o
   1  24   9       97.78       76.42     23.06 o
   3  24   9      274.49      325.37     30.26 o
   5  24   9        3.11      -29.32     34.66 o
   1   1  10     1645.08     2868.20     15.90 o
   0   2  10   349939.56   361822.94   1948.14 o
   1   3  10     3202.51     3179.97     11.90 o
   3   3  10      654.23      332.82      6.39 o
   0   4  10    10542.90     9238.77     49.94 o
   2   4  10    24826.04    22399.62     86.53 o
   1   5  10     7712.02     7656.73     29.21 o
   3   5  10      744.46     1316.20      8.05 o
   5   5  10     6928.60     7974.54     35.34 o
   0   6  10     9664.39    11145.53     65.33 o
   2   6  10    31974.67    33047.00    127.20 o
   4   6  10    19306.87    20816.20     71.72 o
   1   7  10      222.80      256.82      5.51 o
   3   7  10       13.59        5.04      3.97 o
   5   7  10      219.37      154.11      5.16 o
   7   7  10      759.42      885.10     12.90 o
   0   8  10    32512.48    29988.06    158.80 o
   2   8  10     2287.51     2479.52     13.61 o
   4   8  10    13343.49    12308.82     44.86 o
   6   8  10    18019.27    17799.55     58.75 o
   1   9  10     2910.13     2847.01     14.30 o
   3   9  10       42.77      132.68      5.81 o
   5   9  10     1031.37      787.99      9.36 o
   7   9  10     4591.37     4859.46     20.78 o
   9   9  10     3358.82     3082.76     25.02 o
   0  10  10     8792.84     9804.09     63.51 o
   2  10  10    24277.55    24003.18    100.17 o
   4  10  10     2636.09     2410.47     14.50 o
   6  10  10     2566.18     2665.74     14.58 o
   8  10  10    17487.09    16778.85     72.40 o
   1  11  10        7.67       84.33      7.70 o
   3  11  10      827.35      735.63     10.37 o
   5  11  10     2135.63     2047.97     15.24 o
   7  11  10      229.75      214.27      9.03 o
   9  11  10       36.17       39.76      9.89 o
  11  11  10       81.36       55.99     16.76 o
   0  12  10    24997.28    25943.09    149.02 o
   2  12  10      464.35      429.81     10.31 o
   4  12  10     2839.91     3324.87     18.81 o
   6  12  10     1269.98     1070.64     14.24 o
   8  12  10     7076.93     6941.49     34.09 o
  10  12  10     1664.57     1643.37     21.01 o
   1  13  10      167.72       87.31      9.63 o
   3  13  10     1692.77     1602.76     16.33 o
   5  13  10        0.11      -10.07     10.07 o
   7  13  10       83.14       56.87      9.74 o
   9  13  10      223.53      221.68     12.97 o
  11  13  10      239.19      302.80     15.87 o
  13  13  10      811.44      847.52     30.79 o
   0  14  10    13347.02    13152.84     92.52 o
   2  14  10      173.85      141.20     10.80 o
   4  14  10     3025.41     2802.92     22.91 o
   6  14  10     4179.22     4146.12     26.78 o
   8  14  10      674.49      595.16     15.93 o
  10  14  10     6394.83     6173.94     37.93 o
  12  14  10      221.14      191.79     17.86 o
   1  15  10     1058.70     1230.32     17.84 o
   3  15  10        4.81        0.88     10.86 o
   5  15  10      302.58      183.79     13.79 o
   7  15  10      114.02      116.35     12.30 o
   9  15  10        7.00        3.87     13.98 o
  11  15  10        1.88       -3.26     16.47 o
  13  15  10       52.03       16.35     19.09 o
  15  15  10       19.64      -21.34     32.29 o
   0  16  10      895.48      997.04     27.85 o
   2  16  10    19535.07    19709.74    108.67 o
   4  16  10     3879.51     3949.00     30.48 o
   6  16  10      952.01      878.30     19.02 o
   8  16  10     6266.52     6351.33     41.98 o
  10  16  10      327.36      310.12     18.39 o
  12  16  10      491.41      533.84     23.38 o
  14  16  10      217.78      207.63     23.40 o
   1  17  10      112.44      157.36     14.74 o
   3  17  10        4.30        1.55     13.69 o
   5  17  10       33.48       31.51     15.20 o
   7  17  10      237.72      225.45     16.11 o
   9  17  10      293.24      279.46     18.87 o
  11  17  10       55.05       67.85     19.92 o
  13  17  10       32.39       29.90     21.30 o
  15  17  10       22.85       -9.98     25.18 o
  17  17  10       13.08      -19.94     40.38 o
   0  18  10    10365.43    10966.68    104.30 o
   2  18  10       56.59       54.51     15.20 o
   4  18  10     3939.09     4000.36     33.51 o
   6  18  10     3795.86     3935.30     33.98 o
   8  18  10      181.54      206.69     18.60 o
  10  18  10     2738.93     2947.80     36.88 o
  12  18  10       16.59       -3.86     21.81 o
  14  18  10       95.29       84.28     25.58 o
  16  18  10     1068.85     1165.98     39.31 o
   1  19  10       60.27       40.54     15.82 o
   3  19  10       38.53       28.09     16.95 o
   5  19  10       15.97      -11.47     17.80 o
   7  19  10        7.95       -6.19     16.44 o
   9  19  10      121.84      119.28     19.54 o
  11  19  10        3.89      -22.42     22.42 o
  13  19  10       57.16       53.04     24.80 o
  15  19  10        0.25        5.23     29.34 o
   0  20  10      562.10      569.05     30.17 o
   2  20  10     2156.04     2131.44     32.43 o
   4  20  10      137.21      132.46     20.39 o
   6  20  10      233.13      267.14     23.20 o
   8  20  10     1891.38     1829.09     31.15 o
  10  20  10      412.61      437.79     25.87 o
  12  20  10      496.77      500.66     29.72 o
  14  20  10       52.82       58.56     33.70 o
   1  21  10        6.72      -16.05     18.87 o
   3  21  10       11.21        5.50     20.80 o
   5  21  10       17.16       15.41     22.09 o
   7  21  10      109.20      112.18     20.10 o
   9  21  10       87.80      106.77     22.81 o
  11  21  10        5.97      -17.48     25.70 o
   0  22  10      565.19      456.34     29.31 o
   2  22  10      461.52      493.62     25.49 o
   4  22  10        5.51      -19.96     23.68 o
   6  22  10      402.88      342.39     27.94 o
   8  22  10     1547.66     1634.23     34.70 o
  10  22  10       71.76       57.56     27.42 o
   1  23  10        3.18       12.46     22.63 o
   3  23  10        5.12      -14.08     23.55 o
   5  23  10       49.73       77.86     27.47 o
   7  23  10        1.60        3.88     25.53 o
   0  24  10     1780.14     1937.57     53.44 o
   2  24  10        6.34        5.58     25.02 o
   4  24  10      320.17      325.32     31.36 o
   1   2  11    10174.38    10759.71     34.70 o
   2   3  11    21964.57    21828.90     70.91 o
   1   4  11    54339.40    60001.57    211.14 o
   3   4  11    81586.77    84154.80    297.25 o
   2   5  11     1855.93     1841.46     11.39 o
   4   5  11    20582.82    20533.81     73.83 o
   1   6  11    34788.85    38571.64    151.47 o
   3   6  11    11042.91    10765.06     41.49 o
   5   6  11    25709.07    24941.24     81.29 o
   2   7  11     6159.23     5713.57     25.65 o
   4   7  11    17422.82    17054.67     58.85 o
   6   7  11      442.13      637.87      8.05 o
   1   8  11       53.52       55.25      4.93 o
   3   8  11     1904.91     1744.14     11.52 o
   5   8  11      386.53      301.62      6.28 o
   7   8  11      334.97      541.22      8.49 o
   2   9  11     7644.91     8442.83     37.18 o
   4   9  11      615.97      589.19      8.42 o
   6   9  11    14351.83    14145.72     57.48 o
   8   9  11        1.30       10.92      7.14 o
   1  10  11       98.52      126.37      6.32 o
   3  10  11     1328.81     1585.04     12.48 o
   5  10  11     3738.81     3130.11     15.78 o
   7  10  11     4889.63     5135.56     25.05 o
   9  10  11     2793.33     2844.55     19.28 o
   2  11  11     5032.16     5107.30     25.01 o
   4  11  11     8463.65     8504.29     38.19 o
   6  11  11     3030.54     3008.90     17.22 o
   8  11  11     2217.84     2198.07     18.60 o
  10  11  11     3395.64     3431.62     24.62 o
   1  12  11     1709.58     1919.03     16.28 o
   3  12  11      446.93      454.39     10.47 o
   5  12  11     7923.73     7682.19     37.96 o
   7  12  11     5946.87     6535.86     31.08 o
   9  12  11    10026.32    10042.65     50.88 o
  11  12  11     4181.49     4381.51     30.62 o
   2  13  11     3492.42     3404.69     21.14 o
   4  13  11     5551.84     5571.12     31.29 o
   6  13  11      543.44      502.31     12.80 o
   8  13  11     1581.14     1577.78     20.15 o
  10  13  11     1855.68     1861.33     23.76 o
  12  13  11     3460.05     3506.45     32.26 o
   1  14  11     2104.81     2435.93     21.33 o
   3  14  11     6612.85     6220.08     32.53 o
   5  14  11     2984.47     3380.29     25.53 o
   7  14  11     2356.02     2407.68     22.65 o
   9  14  11     1793.92     1934.84     24.39 o
  11  14  11      734.24      743.51     20.22 o
  13  14  11      674.03      727.79     22.95 o
   2  15  11     2241.34     2309.69     22.39 o
   4  15  11      291.69      233.19     14.08 o
   6  15  11     2383.87     2432.47     24.63 o
   8  15  11      229.06      247.30     15.19 o
  10  15  11     1495.21     1641.55     26.32 o
  12  15  11     1939.64     2118.22     33.37 o
  14  15  11      800.24      776.06     27.11 o
   1  16  11      235.41      203.44     14.06 o
   3  16  11     1034.46     1079.88     19.45 o
   5  16  11       70.33       67.44     14.50 o
   7  16  11     1605.18     1744.83     24.11 o
   9  16  11       13.50       10.57     15.78 o
  11  16  11      241.71      252.71     19.55 o
  13  16  11       14.70       18.60     20.51 o
  15  16  11        1.62      -24.15     24.15 o
   2  17  11      957.00      979.60     19.80 o
   4  17  11     2284.00     2251.01     27.03 o
   6  17  11       17.86       10.18     14.35 o
   8  17  11       19.65       23.82     15.90 o
  10  17  11      623.13      614.01     22.69 o
  12  17  11     2137.87     2077.56     36.23 o
  14  17  11      666.97      725.42     29.16 o
  16  17  11      194.34      193.69     29.25 o
   1  18  11      503.49      493.86     18.41 o
   3  18  11      654.16      668.22     20.04 o
   5  18  11        4.11      -12.10     16.36 o
   7  18  11      330.25      299.57     18.26 o
   9  18  11       11.93        5.57     17.99 o
  11  18  11       41.44       29.77     21.58 o
  13  18  11      273.24      257.65     25.63 o
  15  18  11       17.64        5.27     27.29 o
   2  19  11      768.99      661.28     21.33 o
   4  19  11     1150.58     1135.25     25.51 o
   6  19  11      746.47      787.50     23.06 o
   8  19  11      135.21       81.05     18.62 o
  10  19  11      412.81      421.05     24.04 o
  12  19  11      746.64      787.93     30.21 o
  14  19  11      753.58      705.79     32.76 o
   1  20  11      584.12      587.17     21.56 o
   3  20  11      520.65      484.19     21.82 o
   5  20  11      419.89      352.93     23.74 o
   7  20  11      792.19      879.44     24.99 o
   9  20  11      473.84      484.32     24.66 o
  11  20  11      926.51     1012.22     32.82 o
  13  20  11      390.86      369.42     31.20 o
   2  21  11      411.93      379.27     22.72 o
   4  21  11     1124.45     1116.09     30.48 o
   6  21  11      248.98      247.07     24.76 o
   8  21  11        0.93      -15.81     20.07 o
  10  21  11      235.31      195.08     24.80 o
  12  21  11      201.20      177.85     29.08 o
   1  22  11      186.80      176.24     22.51 o
   3  22  11      473.64      499.00     26.83 o
   5  22  11      313.48      309.75     26.69 o
   7  22  11      471.60      453.92     25.28 o
   9  22  11      454.27      469.46     27.81 o
   2  23  11      162.85      124.59     25.69 o
   4  23  11     1038.67      992.56     33.10 o
   6  23  11      169.58      186.58     29.95 o
   8  23  11        0.49      -38.49     38.49 o
   1  24  11      101.29      101.66     25.51 o
   3  24  11        3.89       11.37     27.52 o
   0   0  12    33810.73    41363.65    388.67 o
   0   2  12     1867.38     2649.33     13.06 o
   2   2  12    21474.95    18095.76     86.91 o
   1   3  12      276.93      173.35      4.14 o
   0   4  12     8344.98     7704.64     34.69 o
   2   4  12     9947.02     9790.10     35.98 o
   4   4  12     1951.15     1507.09     11.74 o
   1   5  12       30.35       10.69      3.70 o
   3   5  12     1421.07     1608.57      9.24 o
   0   6  12    63154.61    59918.16    349.79 o
   2   6  12     7827.55     9482.28     35.85 o
   4   6  12    10796.24    12835.68     44.23 o
   6   6  12    28716.37    26972.16    114.51 o
   1   7  12      898.80     1495.11      9.64 o
   3   7  12       38.22       72.99      4.65 o
   5   7  12    15918.86    17341.41     59.41 o
   0   8  12      630.03     1058.48     13.56 o
   2   8  12    23722.07    23373.73     96.52 o
   4   8  12    23714.78    24015.14     81.90 o
   6   8  12     2936.41     2863.59     13.26 o
   8   8  12    45527.47    49261.65    274.85 o
   1   9  12     8050.97     7199.60     32.44 o
   3   9  12      180.36      178.01      6.49 o
   5   9  12      138.01      134.40      6.43 o
   7   9  12     1009.64     1013.24     12.14 o
   0  10  12    22103.82    22766.59    126.45 o
   2  10  12     3062.76     2642.42     13.85 o
   4  10  12     5936.90     5880.25     24.82 o
   6  10  12    12400.84    13012.97     58.95 o
   8  10  12      358.55      401.00     10.54 o
  10  10  12    40357.16    41860.18    285.27 o
   1  11  12      298.26      310.50      8.21 o
   3  11  12     2669.00     2450.51     15.90 o
   5  11  12      222.72      199.83      8.99 o
   7  11  12      162.53      141.25      8.90 o
   9  11  12      290.42      305.56     11.77 o
   0  12  12    26426.48    26124.18    154.87 o
   2  12  12    12759.67    12902.77     63.03 o
   4  12  12      186.80      190.07      9.41 o
   6  12  12      193.47      159.04      9.32 o
   8  12  12     6385.20     6506.16     38.43 o
  10  12  12     3733.25     4034.16     28.02 o
  12  12  12     1862.89     2113.44     38.46 o
   1  13  12     1154.90     1262.10     16.23 o
   3  13  12        0.52       -3.97      9.20 o
   5  13  12       29.97       15.89      9.85 o
   7  13  12      200.03      180.78     11.18 o
   9  13  12     1098.05     1069.13     19.09 o
  11  13  12      334.66      343.40     16.57 o
   0  14  12     5373.55     5027.15     41.98 o
   2  14  12     9627.70     9668.89     50.81 o
   4  14  12       53.54       60.19     11.89 o
   6  14  12      457.94      458.67     14.30 o
   8  14  12     6380.11     6820.93     44.21 o
  10  14  12     1325.91     1323.44     22.37 o
  12  14  12      391.89      330.95     19.81 o
  14  14  12     1488.55     1699.85     45.11 o
   1  15  12       80.92       56.42     12.09 o
   3  15  12      280.45      250.30     13.49 o
   5  15  12       45.71       40.81     13.14 o
   7  15  12        4.68       -5.06     12.46 o
   9  15  12        7.46        5.67     14.40 o
  11  15  12       71.94       74.13     17.59 o
  13  15  12       42.02       37.73     20.04 o
   0  16  12    18136.79    18675.18    161.60 o
   2  16  12      304.43      305.26     14.30 o
   4  16  12     2352.56     2361.77     27.34 o
   6  16  12     5062.42     5193.76     36.12 o
   8  16  12       87.09       56.66     15.38 o
  10  16  12     3092.85     3082.84     32.72 o
  12  16  12       26.78       42.22     20.19 o
  14  16  12       38.43       12.31     23.13 o
  16  16  12     2230.32     2540.29     66.27 o
   1  17  12       72.16       59.38     14.46 o
   3  17  12       28.79       18.77     14.95 o
   5  17  12       51.37       51.85     15.79 o
   7  17  12      619.55      681.46     19.77 o
   9  17  12       23.26       -2.79     17.13 o
  11  17  12       31.48       28.93     19.56 o
  13  17  12       24.40       -9.11     21.85 o
  15  17  12       11.64      -13.96     26.14 o
   0  18  12      224.44      315.26     24.64 o
   2  18  12     4917.93     5219.34     37.97 o
   4  18  12     1720.13     1594.79     26.57 o
   6  18  12       30.60       35.91     16.34 o
   8  18  12     5866.72     5998.82     40.99 o
  10  18  12       80.52       66.67     20.25 o
  12  18  12     1522.63     1599.16     34.69 o
  14  18  12      775.15      815.73     31.81 o
  16  18  12        3.82      -29.22     29.22 o
   1  19  12        8.19        3.94     17.94 o
   3  19  12       33.17       19.08     17.61 o
   5  19  12       41.27       34.73     18.48 o
   7  19  12        0.94      -15.58     17.14 o
   9  19  12        1.45       -8.31     19.57 o
  11  19  12       84.32       60.90     23.51 o
  13  19  12        5.30      -15.99     25.36 o
  15  19  12       35.59       37.37     33.90 o
   0  20  12     1515.64     1540.31     40.35 o
   2  20  12      716.86      695.95     23.33 o
   4  20  12      119.83      154.50     20.81 o
   6  20  12     2094.25     2157.07     35.86 o
   8  20  12       57.73       94.22     19.98 o
  10  20  12     1492.10     1584.84     33.88 o
  12  20  12        0.26      -11.90     25.73 o
   1  21  12       78.72       83.71     19.92 o
   3  21  12       11.30      -11.90     21.15 o
   5  21  12        6.97       -6.44     22.51 o
   7  21  12        7.48        2.64     19.45 o
   9  21  12       60.50       26.08     22.58 o
  11  21  12       20.44        5.64     26.79 o
   0  22  12     1630.28     1568.19     48.09 o
   2  22  12       88.87       47.92     22.24 o
   4  22  12      156.28       97.69     24.33 o
   6  22  12      489.85      490.47     29.47 o
   8  22  12      138.87      121.46     24.01 o
  10  22  12      173.35      177.61     29.10 o
   1  23  12        8.65        3.75     22.60 o
   3  23  12        1.34      -24.20     24.20 o
   5  23  12        5.86        6.90     27.12 o
   7  23  12       11.40      -14.28     25.65 o
   0  24  12        7.12       32.23     44.29 o
   2  24  12     1383.62     1496.36     38.21 o
   1   2  13     8956.11     7323.91     28.35 o
   2   3  13      697.13      586.02      6.52 o
   1   4  13    11923.51    12331.87     45.55 o
   3   4  13    36327.37    35792.47    126.62 o
   2   5  13    25626.77    22785.21     83.51 o
   4   5  13    35015.96    32947.14    115.22 o
   1   6  13     8565.04     9825.16     38.72 o
   3   6  13    19504.23    18815.91     67.29 o
   5   6  13     1178.71     1056.36      8.90 o
   2   7  13      205.52      209.76      5.19 o
   4   7  13     7101.59     7596.52     28.22 o
   6   7  13    12271.02    13773.12     44.18 o
   1   8  13     1709.72     1657.73     10.82 o
   3   8  13     4235.39     3679.49     15.14 o
   5   8  13     1039.09     1208.20     10.95 o
   7   8  13      342.69      440.95      8.76 o
   2   9  13    13327.64    13771.19     59.11 o
   4   9  13    15057.77    15980.77     62.99 o
   6   9  13     1279.82     1433.87     12.97 o
   8   9  13       35.13       50.57      8.07 o
   1  10  13       85.49      100.80      6.61 o
   3  10  13     2302.53     2455.69     14.67 o
   5  10  13      881.55      756.66     10.71 o
   7  10  13     9342.15     9359.25     43.70 o
   9  10  13      686.83      794.44     13.43 o
   2  11  13     9813.50     9697.12     42.14 o
   4  11  13     3700.30     3300.93     18.07 o
   6  11  13    28518.53    28872.51    137.04 o
   8  11  13      520.05      511.67     12.21 o
  10  11  13     2427.57     2351.77     22.94 o
   1  12  13     2649.07     2777.94     18.82 o
   3  12  13     4723.56     4323.83     22.41 o
   5  12  13     1390.14     1392.28     17.17 o
   7  12  13    10633.52    10747.65     55.07 o
   9  12  13     4314.33     4378.36     27.55 o
  11  12  13     2417.11     2542.02     26.99 o
   2  13  13     4060.37     3991.47     23.42 o
   4  13  13    11893.77    11966.96     71.69 o
   6  13  13     1028.48     1183.61     16.84 o
   8  13  13     1698.34     1595.06     21.06 o
  10  13  13      792.11      841.64     18.55 o
  12  13  13     1448.04     1425.97     25.63 o
   1  14  13     5394.58     5197.78     29.02 o
   3  14  13     1420.16     1332.61     18.52 o
   5  14  13     7958.98     7714.14     47.39 o
   7  14  13       66.05       73.04     12.22 o
   9  14  13     2336.93     2291.71     26.50 o
  11  14  13      536.46      485.12     19.21 o
  13  14  13      872.54      827.90     23.86 o
   2  15  13      892.64      922.76     16.92 o
   4  15  13     2499.33     2587.90     25.34 o
   6  15  13      973.16      899.41     18.67 o
   8  15  13      118.62      107.04     15.09 o
  10  15  13     1698.79     1731.23     27.42 o
  12  15  13     1716.82     1730.91     31.69 o
  14  15  13      145.04      168.82     23.48 o
   1  16  13       72.56       35.58     13.52 o
   3  16  13      267.71      193.76     14.44 o
   5  16  13      221.59      223.37     16.00 o
   7  16  13      474.11      356.30     16.76 o
   9  16  13      284.12      271.14     18.07 o
  11  16  13       47.24       29.99     18.52 o
  13  16  13       34.45       26.77     21.29 o
  15  16  13      297.19      248.12     27.10 o
   2  17  13      918.50      775.93     19.80 o
   4  17  13     1783.26     1877.95     26.68 o
   6  17  13      733.35      826.63     20.82 o
   8  17  13        1.16        1.35     16.33 o
  10  17  13      146.66      139.66     19.45 o
  12  17  13     1539.89     1556.81     32.85 o
  14  17  13      585.38      543.41     28.51 o
  16  17  13       97.58       61.66     29.38 o
   1  18  13      482.50      518.91     18.46 o
   3  18  13      278.71      266.23     19.00 o
   5  18  13      619.73      689.99     21.43 o
   7  18  13       59.02       43.85     16.62 o
   9  18  13      275.78      291.99     20.98 o
  11  18  13       59.40       38.53     22.00 o
  13  18  13      269.06      257.67     26.27 o
  15  18  13       84.81       92.48     29.36 o
   2  19  13      864.86      918.58     24.30 o
   4  19  13     1232.99     1182.91     26.32 o
   6  19  13     1408.52     1499.47     29.00 o
   8  19  13       32.65       46.51     19.06 o
  10  19  13      241.98      203.95     22.65 o
  12  19  13      196.42      156.53     26.39 o
  14  19  13      718.28      744.96     34.28 o
   1  20  13      568.64      628.44     23.43 o
   3  20  13      453.85      407.65     22.30 o
   5  20  13      580.82      586.81     25.45 o
   7  20  13      427.28      399.15     21.47 o
   9  20  13      673.14      769.93     26.83 o
  11  20  13     1166.44     1156.88     34.57 o
  13  20  13      389.77      369.86     31.72 o
   2  21  13      295.95      231.32     22.10 o
   4  21  13      753.06      790.01     27.70 o
   6  21  13      468.59      455.71     27.51 o
   8  21  13        1.44       -4.96     20.46 o
  10  21  13       15.62       -9.06     23.88 o
  12  21  13      424.34      463.74    189.04 o
   1  22  13      333.48      355.88     24.22 o
   3  22  13      350.90      389.05     25.49 o
   5  22  13      669.43      687.27     30.82 o
   7  22  13      225.72      231.40     28.74 o
   9  22  13      346.26      350.76     27.34 o
   2  23  13       57.32       63.11     24.79 o
   4  23  13      731.68      668.58     32.38 o
   6  23  13       62.02       53.81     28.28 o
   1  24  13       47.85       43.99     25.71 o
   1   1  14     4019.61     3457.04     19.03 o
   0   2  14   161880.19   164489.66    930.54 o
   1   3  14       34.03       81.92      4.01 o
   3   3  14       96.61       33.57      5.82 o
   0   4  14     8190.91     5219.80     25.82 o
   2   4  14     4163.76     2650.37     14.74 o
   1   5  14       26.55       46.73      4.09 o
   3   5  14     2405.09     2398.44     11.48 o
   5   5  14     1008.22     1136.38     12.59 o
   0   6  14     3016.85     3101.92     17.73 o
   2   6  14    38674.72    39438.10    150.08 o
   4   6  14    21025.09    21747.65     74.48 o
   1   7  14      636.58      626.68      7.65 o
   3   7  14      152.41       83.35      5.26 o
   5   7  14      680.92      877.36      9.19 o
   7   7  14      331.51      177.76     10.17 o
   0   8  14    39006.68    39502.32    260.71 o
   2   8  14      872.89      868.35      8.61 o
   4   8  14    30533.69    29985.60    112.33 o
   6   8  14     8107.13     8323.11     31.44 o
   1   9  14      677.46      753.20      9.15 o
   3   9  14     7626.30     7325.80     32.20 o
   5   9  14     1073.33     1439.52     12.92 o
   7   9  14     2659.20     2691.13     17.14 o
   9   9  14     5337.62     5210.57     38.50 o
   0  10  14      473.71      410.68     11.53 o
   2  10  14    24342.75    23528.64     96.66 o
   4  10  14    11041.24    10653.95     52.76 o
   6  10  14     1505.74     1459.61     14.74 o
   8  10  14     9253.47     9562.46     42.59 o
   1  11  14     2330.46     2280.61     14.93 o
   3  11  14      190.47      214.20      8.42 o
   5  11  14     1018.19     1158.25     13.82 o
   7  11  14      905.50      919.70     13.80 o
   9  11  14      539.61      532.19     13.84 o
  11  11  14      535.37      461.17     21.82 o
   0  12  14     6087.76     5994.29     43.02 o
   2  12  14       42.41       35.47      8.42 o
   4  12  14     1674.01     1842.83     18.20 o
   6  12  14     4461.14     4195.73     27.60 o
   8  12  14     4974.71     5004.95     28.34 o
  10  12  14     4276.27     4473.17     29.82 o
   1  13  14      142.10       83.05     10.54 o
   3  13  14      175.24      115.78     10.78 o
   5  13  14      252.69      266.04     12.20 o
   7  13  14        1.95        1.64     10.62 o
   9  13  14       83.58       58.14     13.30 o
  11  13  14      127.54      130.84     16.02 o
  13  13  14      113.53       74.52     25.26 o
   0  14  14    11381.75    11433.15    107.63 o
   2  14  14       10.25        8.48     10.64 o
   4  14  14     1153.98     1153.57     19.50 o
   6  14  14     2597.20     2629.57     21.80 o
   8  14  14      724.50      605.12     16.83 o
  10  14  14     1705.93     1582.08     25.39 o
  12  14  14       89.06       60.35     18.11 o
   1  15  14      148.19      128.23     13.10 o
   3  15  14     1019.75     1029.14     19.25 o
   5  15  14      165.93      131.81     13.81 o
   7  15  14     1275.45     1313.80     22.06 o
   9  15  14      739.30      756.72     20.18 o
  11  15  14      146.58      116.66     18.68 o
  13  15  14       86.67       61.18     21.64 o
  15  15  14        5.17        9.14     35.00 o
   0  16  14        9.12       16.23     17.11 o
   2  16  14    12126.50    12123.10     74.58 o
   4  16  14     1417.78     1416.58     22.79 o
   6  16  14      485.84      430.73     17.35 o
   8  16  14     4752.76     5080.99     36.43 o
  10  16  14       11.62        8.20     17.22 o
  12  16  14      474.48      502.17     24.48 o
  14  16  14     1238.53     1246.03     32.68 o
   1  17  14      157.28      175.40     16.12 o
   3  17  14       20.72        6.31     15.35 o
   5  17  14      916.77      890.29     21.81 o
   7  17  14       20.56       12.32     15.50 o
   9  17  14       93.52       80.35     18.55 o
  11  17  14       34.68       11.21     20.02 o
  13  17  14       86.02       51.87     23.57 o
  15  17  14        1.27       -3.80     25.86 o
  17  17  14       30.08      -54.64    134.40 o
   0  18  14     4817.18     4939.34     48.42 o
   2  18  14      171.42      151.80     17.08 o
   4  18  14     1618.21     1651.51     27.78 o
   6  18  14     4044.21     4268.27     36.28 o
   8  18  14      288.32      318.82     20.32 o
  10  18  14     3901.64     4349.51     43.26 o
  12  18  14      621.20      608.29     29.21 o
  14  18  14      136.52      156.88     27.63 o
   1  19  14      218.62      178.61     17.62 o
   3  19  14       25.43       15.11     18.00 o
   5  19  14      227.95      206.50     20.38 o
   7  19  14        0.16      -10.27     17.65 o
   9  19  14      169.58      146.42     21.32 o
  11  19  14        0.78      -23.36     23.36 o
  13  19  14       29.78       31.96     27.56 o
   0  20  14     1134.45     1195.63     38.80 o
   2  20  14     1256.91     1292.69     28.68 o
   4  20  14      145.98      161.71     21.55 o
   6  20  14      497.89      559.31     26.35 o
   8  20  14     2080.64     2089.51     33.69 o
  10  20  14      212.36      186.64     23.93 o
  12  20  14      374.30      394.18     30.33 o
   1  21  14       39.85        1.07     19.78 o
   3  21  14       93.57       70.12     21.82 o
   5  21  14        0.09      -11.04     23.82 o
   7  21  14       10.69        5.03     20.13 o
   9  21  14       40.93       10.87     22.47 o
  11  21  14       72.54       56.82     28.17 o
   0  22  14      671.25      658.14     44.66 o
   2  22  14      607.84      543.12     26.54 o
   4  22  14       60.03       45.70     24.70 o
   6  22  14      105.20       52.87     26.34 o
   8  22  14     1317.50     1423.42     33.10 o
   1  23  14       51.04       31.38     25.24 o
   3  23  14        6.52        4.84     25.09 o
   5  23  14        3.22      -24.14     27.61 o
   0  24  14     1681.62     1801.05    186.83 o
   1   2  15     2397.30     2543.20     10.16 o
   2   3  15     3267.86     2394.42     10.58 o
   1   4  15     8919.36     8620.82     29.80 o
   3   4  15    60007.25    59511.73    208.52 o
   2   5  15    23497.28    24886.96     88.91 o
   4   5  15     5490.15     5076.06     19.64 o
   1   6  15    11367.21    12099.33     43.13 o
   3   6  15     5908.19     4193.82     18.15 o
   5   6  15    20552.69    21325.61     77.71 o
   2   7  15     3715.50     3861.62     16.69 o
   4   7  15    10968.93    12071.21     43.06 o
   6   7  15     1462.67     1711.36     12.12 o
   1   8  15       16.74        7.07      5.25 o
   3   8  15     6262.54     5796.55     25.41 o
   5   8  15      162.21      142.10      6.80 o
   7   8  15      216.35      175.17      8.05 o
   2   9  15    15455.98    16381.94     69.32 o
   4   9  15     1893.12     1791.82     13.52 o
   6   9  15     5323.04     5145.45     24.67 o
   8   9  15      563.59      661.66     12.11 o
   1  10  15     1771.71     1736.39     13.06 o
   3  10  15     3331.76     3189.30     16.78 o
   5  10  15     1420.12     1327.00     14.06 o
   7  10  15     2879.54     2814.73     19.27 o
   9  10  15      620.77      563.98     13.34 o
   2  11  15     1586.98     1512.63     14.64 o
   4  11  15    19620.05    19246.79     88.66 o
   6  11  15      596.91      552.93     11.65 o
   8  11  15      781.34      738.90     14.76 o
  10  11  15     2588.57     2627.60     23.97 o
   1  12  15     9471.46     9393.13     45.95 o
   3  12  15     5303.53     5611.76     26.81 o
   5  12  15     5739.66     5526.78     31.96 o
   7  12  15     2580.60     2358.95     21.37 o
   9  12  15     4180.41     4088.44     28.13 o
  11  12  15     1282.73     1268.87     22.49 o
   2  13  15     4200.45     4041.65     23.89 o
   4  13  15     4335.67     4458.00     28.56 o
   6  13  15      100.13       51.50     10.52 o
   8  13  15      177.83      172.62     13.41 o
  10  13  15     1529.64     1475.68     23.57 o
  12  13  15     2070.22     2008.71     29.87 o
   1  14  15     4979.09     5299.31     31.17 o
   3  14  15     5124.58     4946.26     30.37 o
   5  14  15     3701.30     3994.45     28.04 o
   7  14  15     1916.69     1933.28     23.32 o
   9  14  15      525.17      500.17     17.31 o
  11  14  15      687.11      703.30     21.14 o
  13  14  15      592.00      632.93     23.81 o
   2  15  15      632.59      603.16     16.12 o
   4  15  15      575.86      497.34     16.23 o
   6  15  15     1939.96     2024.45     23.20 o
   8  15  15      595.98      623.63     19.10 o
  10  15  15      728.05      764.34     21.43 o
  12  15  15     1002.42     1027.20     26.92 o
  14  15  15      843.13      850.36     29.04 o
   1  16  15      618.17      565.68     16.71 o
   3  16  15     1105.72     1333.18     22.00 o
   5  16  15       18.14       10.05     14.35 o
   7  16  15       18.39        9.44     15.00 o
   9  16  15        4.97       -6.32     16.35 o
  11  16  15      214.25      235.49     20.87 o
  13  16  15      331.69      395.72     25.26 o
  15  16  15        1.41      -25.35     25.71 o
   2  17  15     1915.30     1981.69     27.61 o
   4  17  15      738.67      849.90     21.44 o
   6  17  15     1738.23     1652.99     26.64 o
   8  17  15       41.07       25.49     17.20 o
  10  17  15       49.50       28.26     19.33 o
  12  17  15      543.59      530.24     25.79 o
  14  17  15      602.92      675.62     30.17 o
  16  17  15       34.81       37.08     28.80 o
   1  18  15      127.74       96.91     16.12 o
   3  18  15      306.71      307.78     19.35 o
   5  18  15        9.27       -4.81     17.63 o
   7  18  15      377.54      429.10     20.20 o
   9  18  15      236.14      226.72     20.74 o
  11  18  15      365.59      295.82     25.48 o
  13  18  15      212.88      197.38     26.88 o
  15  18  15        1.45        4.30     28.53 o
   2  19  15      249.13      251.46     19.52 o
   4  19  15     2370.29     2371.28     33.70 o
   6  19  15     1997.64     2224.43     35.46 o
   8  19  15      214.89      230.97     21.08 o
  10  19  15       26.45        0.70     21.75 o
  12  19  15      557.94      626.32     31.29 o
  14  19  15      255.25      291.12     32.31 o
   1  20  15      535.97      588.12     23.28 o
   3  20  15      320.64      273.23     21.70 o
   5  20  15     1020.71      994.54     29.36 o
   7  20  15      463.74      492.04     23.01 o
   9  20  15      949.87      988.53     28.61 o
  11  20  15      171.57      169.72     27.51 o
  13  20  15      330.86      377.07     88.65 o
   2  21  15      158.31      143.57     21.40 o
   4  21  15     1315.01     1290.10     32.37 o
   6  21  15      152.35      134.73     25.67 o
   8  21  15      295.34      201.93     22.61 o
  10  21  15      362.97      363.84     28.67 o
   1  22  15      654.15      647.68     27.01 o
   3  22  15      976.43     1029.35     30.39 o
   5  22  15      179.24      183.28     27.23 o
   7  22  15      543.04      560.23     30.13 o
   9  22  15       19.61       -4.64     25.75 o
   2  23  15       80.35       60.96     25.24 o
   4  23  15      417.77      402.17     30.24 o
   6  23  15      296.01      250.51     35.40 o
   0   0  16    14907.88    17024.79    197.34 o
   0   2  16      928.88      404.25      7.98 o
   2   2  16    93079.79    92900.75    491.65 o
   1   3  16      651.32      823.65      7.95 o
   0   4  16    78223.61    82612.48    364.96 o
   2   4  16     9755.96     8939.85     32.15 o
   4   4  16    35481.19    34629.34    180.93 o
   1   5  16      169.73      168.68      5.18 o
   3   5  16        5.14       43.06      5.20 o
   0   6  16    50485.54    51976.16    241.84 o
   2   6  16     3184.47     3795.86     15.75 o
   4   6  16    10033.92    11360.85     40.40 o
   6   6  16     3516.52     2948.37     18.94 o
   1   7  16     1129.27     1383.93     10.89 o
   3   7  16      300.66      352.51      7.24 o
   5   7  16     3781.32     4191.32     15.86 o
   0   8  16      230.77      209.35      9.25 o
   2   8  16    38403.49    40894.59    156.83 o
   4   8  16    13132.84    12796.58     50.76 o
   6   8  16     1485.63     1453.43     12.96 o
   8   8  16     7930.42     8622.98     49.48 o
   1   9  16     1691.90     1580.48     12.21 o
   3   9  16       46.79       30.26      6.45 o
   5   9  16     2374.73     2352.25     16.06 o
   7   9  16      421.71      547.99     11.19 o
   0  10  16    21145.32    22319.83    138.26 o
   2  10  16       25.27       49.82      6.78 o
   4  10  16     4707.91     4320.91     22.00 o
   6  10  16     9473.09    10055.56     47.62 o
   8  10  16      439.33      410.34     12.31 o
  10  10  16    15417.22    16276.82    125.67 o
   1  11  16      105.87      117.53      7.99 o
   3  11  16        4.33        1.23      7.69 o
   5  11  16      952.71      952.35     13.95 o
   7  11  16      175.51      139.49     10.83 o
   9  11  16      131.69      183.88     12.64 o
   0  12  16    13465.50    13445.72     88.90 o
   2  12  16     1428.25     1417.56     16.33 o
   4  12  16     1455.00     1417.38     16.17 o
   6  12  16     1583.74     1417.61     17.41 o
   8  12  16     4740.54     4936.34     29.12 o
  10  12  16      611.50      618.38     17.02 o
  12  12  16     3132.21     3600.18     49.16 o
   1  13  16      137.62       79.40      9.75 o
   3  13  16      627.05      644.38     14.48 o
   5  13  16      447.37      379.80     12.58 o
   7  13  16      138.35       94.68     11.97 o
   9  13  16       64.85       64.97     13.74 o
  11  13  16       44.74       37.41     15.90 o
   0  14  16       62.01       58.25     16.34 o
   2  14  16     3085.28     2922.33     22.43 o
   4  14  16     1109.82     1040.12     18.70 o
   6  14  16      149.17      146.91     12.43 o
   8  14  16     3777.06     3809.92     30.35 o
  10  14  16      277.37      303.55     17.67 o
  12  14  16      424.81      351.56     21.04 o
  14  14  16     2258.37     2422.92     51.31 o
   1  15  16        0.51       -6.77     11.06 o
   3  15  16      646.11      598.22     15.69 o
   5  15  16      160.62      189.74     14.57 o
   7  15  16      113.32       80.66     14.95 o
   9  15  16       55.52       48.04     16.02 o
  11  15  16       31.77       18.70     18.13 o
  13  15  16      155.37      140.57     22.42 o
   0  16  16     5878.39     5572.67     50.46 o
   2  16  16       10.61       13.29     13.34 o
   4  16  16      375.30      313.52     15.72 o
   6  16  16     4487.62     4618.86     33.83 o
   8  16  16       66.50      100.37     17.53 o
  10  16  16     4075.54     4079.20     37.64 o
  12  16  16     1329.20     1409.87     31.92 o
  14  16  16      239.50      215.43     25.61 o
  16  16  16     2738.45     3005.14     70.65 o
   1  17  16       47.05       39.37     14.32 o
   3  17  16       49.41       28.07     15.88 o
   5  17  16      328.33      265.39     17.49 o
   7  17  16      359.94      300.70     18.80 o
   9  17  16      226.46      199.09     19.77 o
  11  17  16       29.35       12.75     20.67 o
  13  17  16       20.62        3.62     23.45 o
  15  17  16      104.50       92.26     28.49 o
   0  18  16      453.26      548.97     26.68 o
   2  18  16     3007.42     3015.65     32.28 o
   4  18  16      789.58      748.10     22.55 o
   6  18  16        0.83        2.01     17.33 o
   8  18  16     5443.82     5688.41     42.69 o
  10  18  16       31.02       19.69     20.73 o
  12  18  16     1623.24     1727.89     38.60 o
  14  18  16     1331.22     1307.95     37.85 o
   1  19  16        2.56       -3.57     17.31 o
   3  19  16        3.41       -5.67     18.82 o
   5  19  16       26.42       19.19     20.50 o
   7  19  16       19.30       19.92     18.75 o
   9  19  16        3.74      -13.57     20.39 o
  11  19  16        1.66      -23.80     23.80 o
  13  19  16        6.16      -22.29     27.67 o
   0  20  16     2018.07     1988.58     48.84 o
   2  20  16      206.53      199.16     22.08 o
   4  20  16      202.15      222.35     22.48 o
   6  20  16     1086.63     1061.17     31.19 o
   8  20  16      441.71      488.50     24.54 o
  10  20  16     1213.69     1257.28     32.14 o
  12  20  16       92.17       63.65     28.59 o
   1  21  16       19.67      -21.06     21.08 o
   3  21  16       53.99       37.61     21.87 o
   5  21  16       34.90       13.87     23.79 o
   7  21  16      232.95      183.36     24.27 o
   9  21  16       15.14       -4.55     23.13 o
  11  21  16        0.71      -15.98     71.69 o
   0  22  16      862.62      911.57     48.50 o
   2  22  16      126.53      108.80     23.53 o
   4  22  16       90.01       64.11     25.75 o
   6  22  16      552.89      605.21     32.56 o
   8  22  16      106.18       71.68     25.04 o
   1  23  16        0.73        3.68     24.10 o
   3  23  16       10.68       10.51     25.35 o
   5  23  16       85.59       70.70     29.49 o
   2   3  17     3364.74     3123.89     12.19 o
   1   4  17     1458.76     2027.36     11.27 o
   3   4  17    14209.97    12390.60     43.51 o
   2   5  17     1708.69     1325.35     10.15 o
   4   5  17    40003.33    40167.69    143.75 o
   1   6  17     2784.86     2620.71     12.59 o
   3   6  17    15543.30    15021.24     51.41 o
   5   6  17     3832.17     3850.76     15.68 o
   2   7  17     4620.88     4620.84     18.26 o
   4   7  17     7810.67     7989.51     30.39 o
   6   7  17     3510.42     3980.42     16.61 o
   1   8  17     4940.62     4589.20     19.79 o
   3   8  17     1539.94     1303.04     12.36 o
   5   8  17     6343.37     6410.33     28.12 o
   7   8  17      316.22      224.41      9.15 o
   2   9  17    10230.16    10255.10     42.81 o
   4   9  17     6879.62     7426.93     33.92 o
   6   9  17     6247.65     6171.20     29.40 o
   8   9  17      101.25      121.46      9.89 o
   1  10  17     9905.53     9483.69     43.38 o
   3  10  17     2180.63     2569.84     16.86 o
   5  10  17     2395.39     2300.27     17.95 o
   7  10  17     1360.88     1475.99     17.61 o
   9  10  17     1281.52     1403.64     19.16 o
   2  11  17    10590.63    10466.83     44.41 o
   4  11  17    15032.65    14857.61     80.06 o
   6  11  17     8168.18     8075.14     40.49 o
   8  11  17      598.13      583.69     14.44 o
  10  11  17       21.92       10.79     12.02 o
   1  12  17     8822.53     8876.38     43.82 o
   3  12  17     3350.66     3244.31     20.21 o
   5  12  17     1474.36     1509.50     17.53 o
   7  12  17     4146.22     4252.83     26.92 o
   9  12  17     1843.57     1822.07     22.81 o
  11  12  17     1948.40     1978.88     27.58 o
   2  13  17     4663.39     4475.63     25.13 o
   4  13  17     7545.40     7328.55     37.50 o
   6  13  17     3516.19     3777.73     25.51 o
   8  13  17      406.60      358.77     15.12 o
  10  13  17      351.59      357.72     16.84 o
  12  13  17     1136.10     1197.14     25.82 o
   1  14  17     2342.80     2255.44     21.93 o
   3  14  17     1043.52     1039.59     18.18 o
   5  14  17      287.88      286.30     13.24 o
   7  14  17     1007.19      881.51     18.44 o
   9  14  17     2973.75     2849.91     29.03 o
  11  14  17     1965.36     1920.31     30.25 o
  13  14  17     1530.95     1427.30     30.20 o
   2  15  17     1697.59     1654.15     21.82 o
   4  15  17     2702.98     2726.09     26.78 o
   6  15  17      568.22      466.31     17.19 o
   8  15  17       44.91       38.96     15.26 o
  10  15  17      354.55      401.89     19.06 o
  12  15  17      984.36      963.99     26.69 o
  14  15  17      941.02      966.12     29.56 o
   1  16  17       40.81       14.50     13.12 o
   3  16  17       43.03       28.10     13.81 o
   5  16  17      326.92      368.20     17.42 o
   7  16  17       98.14       52.13     16.29 o
   9  16  17       84.14       40.68     17.82 o
  11  16  17      232.19      216.40     22.09 o
  13  16  17      113.57      104.72     23.90 o
  15  16  17      144.80      103.82     27.67 o
   2  17  17      589.80      570.96     17.83 o
   4  17  17     3044.30     3051.06     30.29 o
   6  17  17     1428.82     1551.10     26.21 o
   8  17  17      475.63      516.41     21.83 o
  10  17  17       42.03       42.18     20.21 o
  12  17  17     1000.52      994.77     30.53 o
  14  17  17      186.81      180.64     26.88 o
  16  17  17      130.84      114.35     29.95 o
   1  18  17        5.75        4.35     14.95 o
   3  18  17      181.63      110.19     18.30 o
   5  18  17      920.07      927.80     23.68 o
   7  18  17      333.14      326.89     20.74 o
   9  18  17       49.37       53.25     19.86 o
  11  18  17       11.94       -8.03     23.76 o
  13  18  17       55.54       83.10     27.05 o
  15  18  17      102.77      114.20     30.12 o
   2  19  17      968.37      993.70     25.29 o
   4  19  17     2218.17     2491.44     34.97 o
   6  19  17     1277.23     1312.11     28.21 o
   8  19  17      716.39      754.66     25.45 o
  10  19  17       12.68      -14.34     22.93 o
  12  19  17      145.65      161.69     28.50 o
  14  19  17      340.09      485.89    175.75 o
   1  20  17     1184.44     1236.84     29.34 o
   3  20  17      962.41      935.62     28.19 o
   5  20  17      482.76      446.90     27.26 o
   7  20  17      783.24      787.78     25.45 o
   9  20  17      291.69      314.36     24.44 o
  11  20  17      340.42      268.84     29.21 o
   2  21  17      309.51      290.93     23.70 o
   4  21  17      191.07      198.75     25.52 o
   6  21  17     1045.08     1012.54     33.68 o
   8  21  17        3.00       -0.79     22.08 o
  10  21  17       67.97       67.72     27.50 o
   1  22  17      665.17      697.39     29.17 o
   3  22  17      648.02      688.97     28.80 o
   5  22  17      840.25      845.01     34.94 o
   7  22  17      211.80      227.43     28.29 o
   2  23  17       99.16       82.00     26.28 o
   4  23  17      203.94      167.93     31.10 o
   1   1  18    31422.92    30629.57    134.78 o
   0   2  18    24067.23    21922.32    114.82 o
   1   3  18     8840.03     9739.25     30.05 o
   3   3  18     3564.67     4033.85     25.00 o
   0   4  18    53278.63    46402.28    241.10 o
   2   4  18     7112.52     6150.95     23.32 o
   1   5  18     9368.84    11182.28     36.46 o
   3   5  18     4409.31     4142.21     16.26 o
   5   5  18     6967.20     7735.93     44.30 o
   0   6  18     1276.99     1517.10     15.96 o
   2   6  18    23196.40    24421.61     85.09 o
   4   6  18     3241.24     3023.05     14.41 o
   1   7  18      630.42      554.60      8.37 o
   3   7  18      101.86      149.27      6.77 o
   5   7  18      815.83      607.85      9.14 o
   7   7  18      556.47      531.21     15.16 o
   0   8  18    29398.02    32319.23    162.52 o
   2   8  18     3492.35     3450.61     16.52 o
   4   8  18    10876.22    11026.07     45.17 o
   6   8  18    18013.02    18633.77     88.48 o
   1   9  18     3788.70     3696.73     18.10 o
   3   9  18       51.98       62.60      7.41 o
   5   9  18      729.38      877.61     12.56 o
   7   9  18     2839.19     2713.07     20.36 o
   9   9  18        0.48      -14.09     14.09 o
   0  10  18      190.90      240.61     11.81 o
   2  10  18    21971.10    21548.77     97.01 o
   4  10  18     8096.82     8386.96     45.34 o
   6  10  18       13.75       17.69      9.24 o
   8  10  18    12968.17    13891.78     74.83 o
   1  11  18      259.54      237.23      9.47 o
   3  11  18        1.78       -6.04      8.83 o
   5  11  18     1250.96     1164.31     16.01 o
   7  11  18       78.55       63.79     11.01 o
   9  11  18      319.72      241.90     13.41 o
  11  11  18       79.13       69.93     20.22 o
   0  12  18     4388.28     3972.44     36.61 o
   2  12  18      531.64      618.84     12.50 o
   4  12  18      957.04      871.58     15.03 o
   6  12  18     6357.06     6315.22     39.18 o
   8  12  18     2203.71     2222.61     23.55 o
  10  12  18     4607.73     4847.39     32.19 o
   1  13  18      587.93      514.13     12.34 o
   3  13  18      300.59      253.97     12.02 o
   5  13  18       32.04       26.80     11.22 o
   7  13  18        0.03      -12.02     12.02 o
   9  13  18        3.51       -5.80     13.55 o
  11  13  18        5.00       12.46     16.42 o
  13  13  18      143.68      165.37     28.19 o
   0  14  18     3657.73     3675.05     35.95 o
   2  14  18       48.54       34.93     11.34 o
   4  14  18      100.26      107.65     12.15 o
   6  14  18     3403.78     3523.14     27.20 o
   8  14  18      795.27      747.65     19.15 o
  10  14  18     1483.70     1457.12     25.13 o
  12  14  18      184.78      176.07     19.90 o
   1  15  18      532.23      478.72     14.53 o
   3  15  18        8.21        3.63     13.41 o
   5  15  18       10.41       18.23     12.90 o
   7  15  18        0.97       -1.01     15.08 o
   9  15  18       78.76       91.20     16.39 o
  11  15  18        0.01      -18.17     18.17 o
  13  15  18       73.45       56.54     22.04 o
  15  15  18        8.10       -0.39     33.79 o
   0  16  18      240.94      196.04     18.59 o
   2  16  18     2383.47     2304.14     26.21 o
   4  16  18      624.47      602.28     18.37 o
   6  16  18       28.48       15.60     15.46 o
   8  16  18     5559.53     5845.87     41.67 o
  10  16  18      497.03      518.29     22.60 o
  12  16  18     1629.27     1619.36     33.24 o
  14  16  18     2630.92     2817.94     43.37 o
   1  17  18       94.13       77.89     14.22 o
   3  17  18      347.93      337.85     17.91 o
   5  17  18      282.92      258.13     17.31 o
   7  17  18       24.99       20.73     17.62 o
   9  17  18      158.35      136.33     20.10 o
  11  17  18       32.73       36.42     22.39 o
  13  17  18        0.03      -23.89     23.89 o
  15  17  18        1.16      -28.04     28.04 o
   0  18  18     3448.18     3515.17     45.10 o
   2  18  18      199.57      197.62     16.93 o
   4  18  18      939.23      975.07     24.18 o
   6  18  18     2053.81     2046.20     30.65 o
   8  18  18       56.62       48.82     19.83 o
  10  18  18     3060.59     3339.79     41.69 o
  12  18  18      952.10      917.40     33.23 o
  14  18  18      132.81      132.25     29.50 o
   1  19  18       46.98       27.83     17.91 o
   3  19  18       26.69       11.46     19.02 o
   5  19  18        7.17       -3.43     20.34 o
   7  19  18       36.26        5.32     19.36 o
   9  19  18       54.04       38.60     21.49 o
  11  19  18       20.84      -23.08     25.32 o
  13  19  18        1.66      -27.86     28.73 o
   0  20  18      759.25      763.11     31.39 o
   2  20  18     1159.01     1227.42     30.00 o
   4  20  18       36.06       19.86     21.54 o
   6  20  18      125.72       93.96     20.22 o
   8  20  18      874.74      919.21     28.75 o
  10  20  18       81.80       36.00     26.49 o
  12  20  18      124.61      171.53     64.78 o
   1  21  18      227.89      231.08     23.96 o
   3  21  18        0.13      -13.77     23.33 o
   5  21  18       78.28       51.70     25.10 o
   7  21  18       55.20       56.24     21.84 o
   9  21  18        5.25      -12.30     23.97 o
   0  22  18      149.31      137.83     30.39 o
   2  22  18      412.65      366.97     26.33 o
   4  22  18       42.21       42.40     27.78 o
   6  22  18        2.99       -1.34     28.57 o
   1  23  18        0.04       -1.31     24.48 o
   3  23  18       28.17       12.17     29.69 o
   1   2  19    11993.90    12097.73     39.83 o
   2   3  19    14714.58    14392.73     47.49 o
   1   4  19    10996.24    11128.71     38.75 o
   3   4  19     8113.39     6836.27     21.67 o
   2   5  19    13556.00    13317.01     49.10 o
   4   5  19     8450.98     8992.88     34.89 o
   1   6  19      238.36      194.75      6.50 o
   3   6  19     7561.40     7149.12     24.69 o
   5   6  19     3692.09     3659.59     16.48 o
   2   7  19     3343.05     3694.93     16.85 o
   4   7  19     2811.88     2901.82     15.50 o
   6   7  19     4608.72     4685.27     21.77 o
   1   8  19      676.96      729.37      9.98 o
   3   8  19      219.40      175.10      7.72 o
   5   8  19      103.07       59.94      7.97 o
   7   8  19       23.10        7.89      8.70 o
   2   9  19      945.47      829.19     11.64 o
   4   9  19    13313.13    12935.88     59.63 o
   6   9  19      722.07      590.42     12.31 o
   8   9  19       25.33       -5.60      9.88 o
   1  10  19     3862.14     3723.79     20.72 o
   3  10  19     3950.23     3752.33     20.94 o
   5  10  19      862.13      855.78     13.91 o
   7  10  19     1297.42     1316.32     17.65 o
   9  10  19        9.66      -11.38     11.38 o
   2  11  19     2394.43     2343.42     18.25 o
   4  11  19     3861.25     3923.18     23.35 o
   6  11  19     5259.26     5435.03     29.79 o
   8  11  19      145.60      151.63     12.43 o
  10  11  19     1087.03     1041.40     19.33 o
   1  12  19     8449.36     8059.18     44.57 o
   3  12  19    10048.58     9863.87     56.05 o
   5  12  19     3499.23     3340.64     24.94 o
   7  12  19     1699.73     1506.56     20.27 o
   9  12  19      805.47      820.88     18.35 o
  11  12  19      682.69      761.45     20.22 o
   2  13  19      561.12      522.77     13.15 o
   4  13  19     4933.00     4866.78     29.57 o
   6  13  19     2067.57     2075.99     23.10 o
   8  13  19       75.63       52.98     13.48 o
  10  13  19      129.24      104.18     15.96 o
  12  13  19      731.17      668.31     22.90 o
   1  14  19     2510.55     2359.10     21.94 o
   3  14  19     3157.58     3163.27     25.33 o
   5  14  19     5680.21     5481.05     34.35 o
   7  14  19      406.85      344.98     16.19 o
   9  14  19      688.03      668.16     19.66 o
  11  14  19     1104.08     1176.83     25.96 o
  13  14  19     1206.82     1182.46     28.87 o
   2  15  19      376.23      349.23     14.22 o
   4  15  19     3612.09     3642.23     28.21 o
   6  15  19     1097.16      942.37     21.43 o
   8  15  19      503.93      478.12     18.82 o
  10  15  19      361.48      314.70     19.73 o
  12  15  19      405.56      396.94     23.53 o
  14  15  19       49.07       53.95     23.03 o
   1  16  19      302.23      256.56     15.00 o
   3  16  19      421.54      492.32     16.27 o
   5  16  19       79.71       76.53     15.73 o
   7  16  19        4.81       21.77     16.95 o
   9  16  19       63.72       64.06     18.98 o
  11  16  19      198.55      218.34     22.23 o
  13  16  19       81.62       68.46     24.21 o
  15  16  19       92.61       69.07     27.04 o
   2  17  19     1453.87     1508.86     24.38 o
   4  17  19     1765.08     1864.65     25.94 o
   6  17  19     3757.99     3898.06     36.63 o
   8  17  19       35.26       26.18     18.88 o
  10  17  19        8.26       -6.79     21.39 o
  12  17  19      170.71      177.01     25.57 o
  14  17  19      465.37      495.18     31.10 o
   1  18  19      555.15      519.79     18.49 o
   3  18  19        8.75      -12.07     17.68 o
   5  18  19      108.67      108.03     18.59 o
   7  18  19      285.06      322.98     21.68 o
   9  18  19      598.93      605.86     25.27 o
  11  18  19       72.32       33.03     24.30 o
  13  18  19       36.05       22.83     27.58 o
   2  19  19     1064.67     1186.68     27.05 o
   4  19  19     1395.02     1486.29     31.88 o
   6  19  19     1969.51     2080.88     33.18 o
   8  19  19      249.91      264.12     22.39 o
  10  19  19      201.59      161.30     25.95 o
  12  19  19      492.12      541.80     32.68 o
   1  20  19     1030.89     1145.85     25.73 o
   3  20  19      803.70      713.94     27.86 o
   5  20  19      601.43      630.30     25.68 o
   7  20  19      549.65      597.24     25.21 o
   9  20  19      334.24      339.65     25.75 o
  11  20  19       58.44       35.32     28.34 o
   2  21  19      296.04      296.20     25.69 o
   4  21  19     1227.44     1221.19     36.63 o
   6  21  19      148.54      141.37     25.67 o
   8  21  19       90.02       36.87     24.78 o
   1  22  19      818.99      805.55     30.28 o
   3  22  19      458.75      497.80     30.96 o
   5  22  19      406.11      414.16     32.04 o
   7  22  19      256.21      294.20     33.55 o
   2  23  19      207.35      221.39     36.93 o
   0   0  20   163185.19   176112.13   1986.56 o
   0   2  20    16026.24    13948.11     72.59 o
   2   2  20    81288.34    82013.40    375.20 o
   1   3  20      279.10      169.08      6.25 o
   0   4  20    47657.48    48587.58    221.02 o
   2   4  20    13234.72    12717.10     45.54 o
   4   4  20     7044.57     6518.69     37.39 o
   1   5  20      150.06      173.43      6.40 o
   3   5  20     1062.70     1260.12     11.69 o
   0   6  20    16813.53    17717.28     81.67 o
   2   6  20     2896.71     3281.74     16.76 o
   4   6  20     2133.63     2281.52     14.49 o
   6   6  20    10036.96     9428.31     55.06 o
   1   7  20       37.23       55.57      6.66 o
   3   7  20      813.90      635.42      9.78 o
   5   7  20     1014.67      893.46     11.41 o
   0   8  20      127.84       97.81     10.17 o
   2   8  20    15577.33    16128.12     61.93 o
   4   8  20     5728.30     5705.64     27.85 o
   6   8  20      274.46      260.05     10.24 o
   8   8  20    16259.88    15582.51     94.22 o
   1   9  20     2828.63     2717.25     16.85 o
   3   9  20      407.36      409.24     10.35 o
   5   9  20      428.31      484.91     11.56 o
   7   9  20       42.66       -3.62      9.95 o
   0  10  20    18188.32    18320.28    109.15 o
   2  10  20      232.61      244.28      9.93 o
   4  10  20     9400.85     8882.72     48.82 o
   6  10  20     9755.60     9770.51     52.80 o
   8  10  20      498.62      462.29     14.08 o
  10  10  20     3801.90     3758.97     44.30 o
   1  11  20      552.88      550.45     12.19 o
   3  11  20     1850.74     1831.73     19.23 o
   5  11  20        4.22       -1.90     10.55 o
   7  11  20      899.43      973.83     16.65 o
   9  11  20       15.34       27.24     12.50 o
   0  12  20      917.57     1016.49     21.89 o
   2  12  20     5937.32     5897.25     29.54 o
   4  12  20      196.95      201.00     12.21 o
   6  12  20      866.11      747.14     15.95 o
   8  12  20     2820.20     2702.93     25.89 o
  10  12  20      410.56      384.87     17.50 o
  12  12  20      111.07      145.00     25.00 o
   1  13  20      272.09      205.98     11.96 o
   3  13  20      223.47      259.38     13.12 o
   5  13  20        1.65        6.58     11.92 o
   7  13  20       10.82        0.11     12.48 o
   9  13  20      602.82      626.22     18.66 o
  11  13  20      133.23      145.68     18.35 o
   0  14  20       55.62       55.56     16.52 o
   2  14  20      561.11      537.69     15.28 o
   4  14  20      278.04      240.42     15.12 o
   6  14  20      307.64      304.17     15.57 o
   8  14  20     4946.07     4791.74     34.76 o
  10  14  20       88.71       62.05     17.24 o
  12  14  20      631.61      579.65     24.71 o
  14  14  20     1946.46     2135.40     52.47 o
   1  15  20        3.30        2.34     12.92 o
   3  15  20      673.38      642.21     17.98 o
   5  15  20       79.95       65.37     15.15 o
   7  15  20       15.39       16.92     15.54 o
   9  15  20       11.61       -3.81     16.93 o
  11  15  20        3.57       -7.33     19.43 o
  13  15  20       49.06       33.95     22.76 o
   0  16  20     1685.15     1752.49     33.91 o
   2  16  20       89.84       93.22     15.08 o
   4  16  20      468.12      400.41     17.76 o
   6  16  20     4183.73     4237.46     36.56 o
   8  16  20       72.91       81.38     19.05 o
  10  16  20     3293.26     3355.81     38.26 o
  12  16  20     1223.64     1185.79     31.18 o
  14  16  20      190.50      168.26     26.82 o
  16  16  20     2054.47     2263.94     66.64 o
   1  17  20        5.37       -1.69     14.72 o
   3  17  20      107.60       69.80     16.19 o
   5  17  20      163.81      134.46     17.93 o
   7  17  20       31.39       24.43     18.42 o
   9  17  20        4.76      -12.83     19.88 o
  11  17  20        0.69       -6.67     22.71 o
  13  17  20        0.01      -13.10     25.60 o
  15  17  20        0.32      -29.29     29.29 o
   0  18  20       24.88       30.17     23.05 o
   2  18  20     3689.48     3811.43     33.83 o
   4  18  20      788.89      757.16     23.01 o
   6  18  20       64.23       67.24     18.95 o
   8  18  20     2140.23     2271.16     35.97 o
  10  18  20        2.97       -2.58     23.10 o
  12  18  20      488.13      557.34     31.12 o
  14  18  20      691.49      696.31     36.35 o
   1  19  20       31.85       10.43     17.34 o
   3  19  20       35.21       26.45     19.65 o
   5  19  20        2.79      -13.42     19.07 o
   7  19  20       67.95       29.13     20.67 o
   9  19  20        0.08      -21.58     21.58 o
  11  19  20       89.31       51.15     26.51 o
  13  19  20        0.15       64.98    160.98 o
   0  20  20     2353.41     2353.81     45.70 o
   2  20  20       18.52       49.16     19.51 o
   4  20  20      195.30      187.82     23.85 o
   6  20  20      434.01      418.74     24.29 o
   8  20  20      415.79      395.57     25.38 o
  10  20  20      536.02      582.72     31.76 o
   1  21  20       21.84       47.22     20.53 o
   3  21  20      111.84      109.55     24.92 o
   5  21  20        8.42        2.10     26.78 o
   7  21  20       99.64       66.92     23.59 o
   9  21  20       16.82      -22.65     26.95 o
   0  22  20      991.47      964.87     40.76 o
   2  22  20        2.84       -7.30     25.45 o
   4  22  20        1.53      -15.83     28.55 o
   6  22  20      402.99      427.99     32.36 o
   1   2  21     6891.85     7377.69     25.80 o
   2   3  21    13682.72    13373.67     42.98 o
   1   4  21     4304.44     4117.28     17.27 o
   3   4  21     8767.29     8959.73     32.49 o
   2   5  21     1236.21     1228.30     11.71 o
   4   5  21    10081.68    10350.79     37.96 o
   1   6  21     2691.17     2646.70     14.56 o
   3   6  21     4378.90     4215.39     17.86 o
   5   6  21     4991.87     4438.28     21.24 o
   2   7  21     2045.14     1834.30     14.62 o
   4   7  21     5058.45     4767.02     21.02 o
   6   7  21      808.84      840.46     12.93 o
   1   8  21        6.62        2.61      7.17 o
   3   8  21        4.38       -7.43      7.43 o
   5   8  21      702.22      728.53     12.33 o
   7   8  21      288.55      290.09     11.68 o
   2   9  21      930.00      976.11     13.44 o
   4   9  21     2252.32     2185.58     18.51 o
   6   9  21     8117.60     8353.24     43.52 o
   8   9  21       18.98       22.88     11.24 o
   1  10  21     4464.01     4384.18     22.22 o
   3  10  21     1306.64     1288.85     16.44 o
   5  10  21     4162.18     4304.99     26.49 o
   7  10  21      836.23      773.68     15.28 o
   9  10  21     1396.39     1469.61     21.07 o
   2  11  21      767.73      712.52     13.97 o
   4  11  21    11264.74    11631.55     66.14 o
   6  11  21     3137.08     3107.67     24.70 o
   8  11  21      694.63      776.18     16.77 o
  10  11  21       40.26       20.13     13.88 o
   1  12  21     3326.00     3178.11     22.85 o
   3  12  21     2560.26     2516.28     23.25 o
   5  12  21     5489.06     5643.01     31.91 o
   7  12  21     1933.64     1906.33     23.22 o
   9  12  21     2103.14     2214.75     26.54 o
  11  12  21     1212.33     1211.70     24.07 o
   2  13  21     1375.70     1366.93     19.27 o
   4  13  21     3064.88     3067.21     25.63 o
   6  13  21     4533.38     4525.16     29.87 o
   8  13  21      170.91      179.30     15.15 o
  10  13  21      108.66       98.11     16.90 o
  12  13  21      956.81     1031.48     26.35 o
   1  14  21      312.90      272.88     13.43 o
   3  14  21     2387.67     2545.77     25.41 o
   5  14  21      271.48      275.22     15.71 o
   7  14  21     3210.56     3216.01     30.67 o
   9  14  21     1318.88     1267.74     24.70 o
  11  14  21     2089.73     2179.50     32.79 o
  13  14  21      629.30      621.29     27.28 o
   2  15  21      654.10      614.09     17.86 o
   4  15  21     2721.91     2569.17     28.17 o
   6  15  21     1038.79      931.81     21.77 o
   8  15  21       48.97       19.98     17.04 o
  10  15  21      115.05      146.05     19.93 o
  12  15  21      553.85      561.10     26.00 o
  14  15  21      615.55      601.46     28.75 o
   1  16  21       14.35       10.01     14.54 o
   3  16  21      179.14      209.32     16.58 o
   5  16  21      674.25      667.09     21.07 o
   7  16  21       67.83       77.27     18.39 o
   9  16  21       76.02       42.14     19.36 o
  11  16  21      240.07      244.13     23.42 o
  13  16  21       48.97       26.26     25.80 o
  15  16  21        1.51       -4.11     27.56 o
   2  17  21     1322.32     1357.01     24.98 o
   4  17  21     1430.62     1373.68     25.56 o
   6  17  21     1073.66      981.19     26.08 o
   8  17  21       49.09       21.65     19.66 o
  10  17  21      253.97      189.90     24.32 o
  12  17  21      523.02      536.84     30.00 o
  14  17  21      440.68      442.45     31.01 o
   1  18  21      267.43      289.57     18.85 o
   3  18  21      102.66       76.80     17.74 o
   5  18  21       62.77       71.61     20.06 o
   7  18  21      243.47      259.48     22.40 o
   9  18  21        2.12      -15.13     22.27 o
  11  18  21       89.91       57.39     26.11 o
  13  18  21       31.73        7.30     29.07 o
   2  19  21      787.34      779.04     23.72 o
   4  19  21     1672.44     1753.69     33.32 o
   6  19  21      279.90      312.86     23.05 o
   8  19  21       56.94       51.64     21.82 o
  10  19  21      118.09      103.54     27.16 o
  12  19  21      770.63      802.99     37.72 o
   1  20  21     1526.08     1565.57     30.97 o
   3  20  21      936.55      962.85     29.60 o
   5  20  21      421.62      355.18     23.89 o
   7  20  21      406.36      457.23     26.22 o
   9  20  21      201.95      201.20     26.74 o
   2  21  21      535.91      518.89     25.71 o
   4  21  21      458.69      415.88     26.60 o
   6  21  21      169.59      153.80     23.99 o
   8  21  21       24.71      -11.21     24.78 o
   1  22  21      466.14      478.08     26.84 o
   3  22  21      344.44      314.74     31.96 o
   5  22  21      318.15      359.08     34.72 o
   1   1  22      109.14      105.63      8.20 o
   0   2  22    21048.97    20976.78    103.41 o
   1   3  22      140.85      120.29      6.29 o
   3   3  22        4.25       -8.46      8.46 o
   0   4  22    39090.22    37317.88    175.87 o
   2   4  22     9528.65     8855.09     33.51 o
   1   5  22      360.41      339.94      7.88 o
   3   5  22      165.49      216.49      7.75 o
   5   5  22      441.14      517.58     13.42 o
   0   6  22      977.20     1025.72     15.99 o
   2   6  22     4478.64     4795.49     20.15 o
   4   6  22      534.82      439.55      9.54 o
   1   7  22      138.22      177.26      8.20 o
   3   7  22        2.13       -3.45      7.57 o
   5   7  22      269.89      217.32      9.26 o
   7   7  22       24.12       58.86     14.58 o
   0   8  22     6285.48     6541.17     42.53 o
   2   8  22      578.88      556.63     10.86 o
   4   8  22     2113.34     2146.86     17.90 o
   6   8  22    27291.19    27236.50    122.21 o
   1   9  22        0.04       -7.70      8.36 o
   3   9  22      959.22      928.88     13.94 o
   5   9  22        0.75       -8.72      9.95 o
   7   9  22       33.88       22.57     10.99 o
   9   9  22      911.74      841.79     24.20 o
   0  10  22      315.91      180.45     14.63 o
   2  10  22    16411.88    16416.30     79.87 o
   4  10  22      499.11      533.59     13.15 o
   6  10  22       41.34       34.62     11.44 o
   8  10  22    16633.82    16928.16     93.18 o
   1  11  22       99.48       75.98     10.63 o
   3  11  22       18.34       17.10     10.97 o
   5  11  22        0.80       -2.10     11.43 o
   7  11  22      188.70      159.74     12.98 o
   9  11  22        2.89       -7.49     13.08 o
  11  11  22      160.96      133.42     22.15 o
   0  12  22     8782.41     8824.63     71.72 o
   2  12  22     4695.47     4502.92     27.79 o
   4  12  22     3105.36     3067.48     25.02 o
   6  12  22     1814.17     1828.59     23.00 o
   8  12  22     2233.31     2245.90     25.89 o
  10  12  22     2070.71     2088.23     27.97 o
   1  13  22      113.37      153.90     12.35 o
   3  13  22        6.08       -1.13     12.05 o
   5  13  22      157.89      180.40     14.06 o
   7  13  22       27.42       19.79     13.48 o
   9  13  22      175.90      189.58     17.02 o
  11  13  22       24.41       15.37     17.92 o
  13  13  22       48.43       -9.96     30.05 o
   0  14  22     2439.00     2417.93     34.24 o
   2  14  22      739.45      751.55     17.38 o
   4  14  22      561.01      498.32     16.77 o
   6  14  22     3696.70     3710.69     31.50 o
   8  14  22      337.08      340.78     18.13 o
  10  14  22     1983.04     1968.29     31.32 o
  12  14  22      131.81      131.25     22.45 o
   1  15  22       13.18        5.81     14.07 o
   3  15  22      127.21      154.53     15.88 o
   5  15  22       76.80       53.28     15.83 o
   7  15  22      449.39      405.23     19.62 o
   9  15  22       40.21       19.08     18.63 o
  11  15  22      116.40      110.02     21.74 o
  13  15  22       23.80       -3.26     23.67 o
  15  15  22       25.59       22.24     35.92 o
   0  16  22        3.56        3.82     21.83 o
   2  16  22     1277.86     1332.84     24.23 o
   4  16  22     1173.76     1086.13     23.87 o
   6  16  22        7.22      -18.00     18.00 o
   8  16  22     5139.15     5206.74     43.32 o
  10  16  22       36.31       11.42     21.50 o
  12  16  22     1154.22     1088.83     32.17 o
  14  16  22     1712.25     1830.58     41.29 o
   1  17  22        4.77      -12.42     16.12 o
   3  17  22        6.60       -5.80     16.62 o
   5  17  22      175.22      125.93     19.24 o
   7  17  22       15.85      -18.25     19.65 o
   9  17  22       84.55       48.92     22.14 o
  11  17  22        4.26      -23.74     23.74 o
  13  17  22       40.77        7.06     28.18 o
   0  18  22     4040.66     4248.30     53.42 o
   2  18  22       71.61       65.78     18.31 o
   4  18  22      618.81      653.81     24.11 o
   6  18  22     1804.97     1757.16     32.09 o
   8  18  22        5.03      -19.33     21.29 o
  10  18  22     1504.39     1510.24     37.48 o
  12  18  22       45.92       39.23     27.93 o
   1  19  22       72.13       57.61     20.82 o
   3  19  22        0.02      -15.76     19.84 o
   5  19  22        0.56      -19.92     19.92 o
   7  19  22       18.27      -14.63     21.09 o
   9  19  22        1.12      -18.54     23.77 o
  11  19  22        0.79      -21.49     27.32 o
   0  20  22      568.49      587.65     33.62 o
   2  20  22      557.54      590.87     24.92 o
   4  20  22      116.95       70.08     22.42 o
   6  20  22        3.73      -18.18     21.85 o
   8  20  22      700.03      745.17     29.39 o
  10  20  22      102.86       96.28     30.16 o
   1  21  22       32.08       54.15     23.06 o
   3  21  22       29.22       20.25     25.49 o
   5  21  22       64.67       59.25     23.12 o
   7  21  22       47.13       56.16     24.23 o
   0  22  22        6.18       22.65     33.54 o
   2  22  22      499.05      480.20     28.12 o
   4  22  22      273.25      254.16     27.92 o
   1   2  23    16285.76    16524.97     54.73 o
   2   3  23    11084.03    10982.26     37.90 o
   1   4  23     8088.77     8559.59     30.09 o
   3   4  23     3741.53     3259.74     16.47 o
   2   5  23     2170.30     2005.84     14.25 o
   4   5  23    12572.80    12639.27     48.60 o
   1   6  23     2092.69     1890.32     14.44 o
   3   6  23     4975.78     5083.47     20.44 o
   5   6  23       97.73       96.87      8.29 o
   2   7  23     2992.28     2922.18     18.39 o
   4   7  23     1090.49     1035.69     13.67 o
   6   7  23     8002.56     8121.02     37.65 o
   1   8  23      923.72      929.10     12.86 o
   3   8  23       32.25       10.53      8.70 o
   5   8  23      929.95      887.46     14.35 o
   7   8  23      329.86      334.19     12.74 o
   2   9  23      101.12       44.09      9.31 o
   4   9  23     7048.55     7013.45     34.31 o
   6   9  23     3197.54     3068.31     24.03 o
   8   9  23      771.88      811.66     16.91 o
   1  10  23      666.04      663.66     13.84 o
   3  10  23      963.84      911.98     15.53 o
   5  10  23     3263.05     3189.45     24.03 o
   7  10  23      110.76      126.28     12.58 o
   9  10  23     1302.61     1196.32     20.20 o
   2  11  23      699.91      712.46     15.47 o
   4  11  23     4827.65     5084.14     30.53 o
   6  11  23     3528.88     3768.23     27.05 o
   8  11  23       40.78       54.57     13.42 o
  10  11  23       12.22       -6.56     14.39 o
   1  12  23     1564.91     1438.56     19.66 o
   3  12  23     5684.39     5592.75     31.19 o
   5  12  23     2843.54     2744.30     25.05 o
   7  12  23     2588.49     2607.64     25.90 o
   9  12  23      278.37      298.59     17.13 o
  11  12  23     1472.95     1496.58     25.97 o
   2  13  23      169.78      154.89     13.53 o
   4  13  23     2552.29     2573.22     26.21 o
   6  13  23     5648.39     5761.53     38.22 o
   8  13  23       40.95       70.85     15.41 o
  10  13  23      551.57      538.06     21.03 o
  12  13  23      342.43      346.76     22.12 o
   1  14  23      664.96      554.06     16.16 o
   3  14  23     1360.74     1259.21     21.36 o
   5  14  23     1509.29     1570.34     24.46 o
   7  14  23     1614.80     1443.42     24.49 o
   9  14  23     1069.71     1132.19     25.13 o
  11  14  23     1029.47     1038.33     26.89 o
  13  14  23      517.34      470.83     27.14 o
   2  15  23      965.26      981.16     21.51 o
   4  15  23     3281.60     3359.38     31.94 o
   6  15  23      696.10      567.90     19.70 o
   8  15  23      136.03       85.83     18.38 o
  10  15  23       28.37        6.66     20.06 o
  12  15  23      392.32      333.31     25.48 o
  14  15  23      386.71      362.01     28.12 o
   1  16  23       30.71       24.75     16.38 o
   3  16  23       26.05       13.97     16.27 o
   5  16  23     1245.09     1263.18     26.51 o
   7  16  23       36.60       36.01     19.25 o
   9  16  23      180.01      171.60     21.83 o
  11  16  23      158.21      161.45     24.43 o
  13  16  23       26.66       -9.88     25.87 o
  15  16  23       23.71        6.98     28.26 o
   2  17  23      384.28      335.04     19.23 o
   4  17  23     1645.60     1514.49     28.83 o
   6  17  23     1325.52     1462.25     30.10 o
   8  17  23       29.80       11.63     20.48 o
  10  17  23      490.11      542.11     27.80 o
  12  17  23      559.25      561.79     30.84 o
  14  17  23      171.10      160.54     30.88 o
   1  18  23      468.53      486.99     22.57 o
   3  18  23       22.39       13.46     19.20 o
   5  18  23      462.36      457.27     24.76 o
   7  18  23        5.61       -1.12     20.70 o
   9  18  23      174.72      149.89     24.71 o
  11  18  23       51.55       31.17     27.13 o
  13  18  23       23.16      -12.35     37.49 o
   2  19  23      922.89      952.02     26.99 o
   4  19  23     1056.85     1174.41     30.64 o
   6  19  23      125.89       67.16     21.86 o
   8  19  23       22.63       13.27     22.58 o
  10  19  23      326.35      263.30     29.89 o
   1  20  23      925.27      964.52     27.78 o
   3  20  23      512.57      450.18     25.92 o
   5  20  23      161.42      188.05     25.30 o
   7  20  23      535.43      528.26     27.99 o
   9  20  23      160.25      196.90     28.58 o
   2  21  23      535.11      518.63     27.22 o
   4  21  23      288.05      246.44     25.44 o
   6  21  23      481.12      521.54     28.88 o
   1  22  23      251.44      277.33     28.38 o
   3  22  23      131.44      117.17     32.38 o
   0   0  24    80568.29    86525.59    993.60 o
   0   2  24     3819.99     3184.88     21.60 o
   2   2  24    18089.86    17987.80     89.42 o
   1   3  24     8524.39     7521.58     27.07 o
   0   4  24     7805.26     7824.43     42.86 o
   2   4  24     3242.14     3020.45     16.58 o
   4   4  24      996.91     1166.08     18.83 o
   1   5  24      191.02      324.37      8.79 o
   3   5  24      125.39      110.39      7.96 o
   0   6  24     6477.65     6220.65     34.08 o
   2   6  24        2.50       -5.62      7.34 o
   4   6  24     1308.73     1297.95     14.91 o
   6   6  24    15133.76    14842.62     98.90 o
   1   7  24     1361.20     1232.32     14.72 o
   3   7  24     1419.80     1395.54     15.40 o
   5   7  24      295.64      214.44     10.78 o
   0   8  24      134.74      139.76     13.56 o
   2   8  24    13354.58    12888.66     56.71 o
   4   8  24     5568.20     5543.77     31.80 o
   6   8  24      346.83      330.67     13.05 o
   8   8  24    12873.59    11782.16     95.82 o
   1   9  24     2106.83     1864.66     18.75 o
   3   9  24      257.69      224.71     11.50 o
   5   9  24        0.19      -10.60     10.60 o
   7   9  24      495.19      491.15     14.80 o
   0  10  24    18434.55    17915.80    102.80 o
   2  10  24      268.37      272.38     11.97 o
   4  10  24     8230.70     8103.58     40.47 o
   6  10  24     7491.35     7134.56     38.22 o
   8  10  24      232.67      252.23     14.84 o
  10  10  24     1267.74     1099.38     29.39 o
   1  11  24       58.54       41.52     11.31 o
   3  11  24      217.69      207.90     12.95 o
   5  11  24       55.48       69.53     12.53 o
   7  11  24      155.79      142.85     13.74 o
   9  11  24       38.13       34.40     14.42 o
   0  12  24      648.13      675.73     21.60 o
   2  12  24     5713.66     5709.26     32.18 o
   4  12  24       39.40       42.35     13.18 o
   6  12  24      418.97      444.12     16.18 o
   8  12  24     1706.25     1511.29     23.97 o
  10  12  24      229.02      223.62     17.81 o
  12  12  24       82.02       72.01     26.21 o
   1  13  24      164.68      192.30     13.79 o
   3  13  24       30.51       39.81     13.36 o
   5  13  24        0.46      -10.51     13.73 o
   7  13  24        6.16        5.86     14.33 o
   9  13  24       77.03       56.75     16.40 o
  11  13  24        3.46      -13.27     18.19 o
   0  14  24      121.58      123.59     20.61 o
   2  14  24     2338.79     2349.24     25.95 o
   4  14  24      128.10      116.29     15.37 o
   6  14  24      117.14      117.06     16.17 o
   8  14  24     3160.53     3306.18     33.57 o
  10  14  24        8.69       17.19     18.99 o
  12  14  24      271.14      248.86     23.90 o
  14  14  24      469.74      413.73     41.14 o
   1  15  24       35.16       47.20     15.60 o
   3  15  24      251.39      239.92     17.06 o
   5  15  24       59.73       60.58     16.13 o
   7  15  24        9.06       -9.79     16.95 o
   9  15  24        1.67      -14.22     19.60 o
  11  15  24       21.93      -16.77     21.27 o
  13  15  24       33.65      -14.98     24.57 o
   0  16  24     4822.16     5032.51     51.63 o
   2  16  24       78.46       86.91     17.24 o
   4  16  24     1413.79     1356.67     26.71 o
   6  16  24     2679.77     2744.69     35.07 o
   8  16  24        0.29      -11.14     19.65 o
  10  16  24     1776.23     1915.33     36.07 o
  12  16  24      192.34      175.85     26.42 o
  14  16  24       84.13       79.33     28.50 o
   1  17  24       98.04       98.46     18.87 o
   3  17  24      252.18      252.64     20.16 o
   5  17  24      338.22      312.44     22.11 o
   7  17  24       23.42       -1.71     20.16 o
   9  17  24       16.58       -1.45     22.57 o
  11  17  24        3.50      -24.55     24.55 o
  13  17  24        1.05      -16.65     28.28 o
   0  18  24        2.45       21.11     26.73 o
   2  18  24     3706.44     3901.91     39.79 o
   4  18  24      441.71      433.44     23.23 o
   6  18  24      110.40       90.86     21.31 o
   8  18  24     1556.88     1660.33     34.72 o
  10  18  24      116.58      117.68     26.78 o
  12  18  24      265.91      298.71     32.73 o
   1  19  24       42.95       43.10     20.63 o
   3  19  24       58.73       16.54     21.49 o
   5  19  24       26.66        2.90     21.04 o
   7  19  24        0.29      -16.27     22.37 o
   9  19  24        0.17      -26.34     26.34 o
  11  19  24       25.69       10.93     35.63 o
   0  20  24     1753.32     1927.33     54.53 o
   2  20  24       43.42       49.58     22.73 o
   4  20  24      179.20      188.42     27.74 o
   6  20  24      351.96      345.12     26.00 o
   8  20  24      347.91      340.16     28.63 o
   1  21  24      136.87      176.29     24.90 o
   3  21  24      218.83      220.37     27.79 o
   5  21  24        9.85      -23.72     26.87 o
   0  22  24      936.22      828.53    193.47 o
   1   2  25     2812.25     3042.93     15.61 o
   2   3  25     9645.04     9576.01     35.23 o
   1   4  25    14274.59    14449.58     51.35 o
   3   4  25     5326.33     5333.39     22.26 o
   2   5  25     1851.26     1922.20     15.86 o
   4   5  25     3017.62     3291.85     18.99 o
   1   6  25     3884.35     3961.10     20.17 o
   3   6  25     5371.11     5456.24     23.55 o
   5   6  25    11156.52    10740.84     51.51 o
   2   7  25     4078.95     4058.04     21.88 o
   4   7  25     4217.09     4046.18     22.89 o
   6   7  25      740.18      741.05     14.73 o
   1   8  25     2288.04     2163.87     19.31 o
   3   8  25      182.22      181.66     10.91 o
   5   8  25      212.42      165.04     12.09 o
   7   8  25      273.05      208.26     12.80 o
   2   9  25       74.12       73.08     10.70 o
   4   9  25     6543.07     6519.24     30.16 o
   6   9  25      999.87     1035.56     17.98 o
   8   9  25       18.89       12.75     12.77 o
   1  10  25     2217.98     2162.49     21.28 o
   3  10  25      830.84      809.63     15.79 o
   5  10  25      533.75      580.53     15.60 o
   7  10  25     1090.76      917.74     18.02 o
   9  10  25      251.93      212.12     15.75 o
   2  11  25     1482.68     1411.02     20.04 o
   4  11  25     1555.47     1712.22     21.95 o
   6  11  25      819.66      767.45     17.78 o
   8  11  25      134.62      150.01     15.06 o
  10  11  25      874.69      796.88     20.82 o
   1  12  25     2563.22     2562.11     24.59 o
   3  12  25     1851.01     1712.58     23.61 o
   5  12  25     3427.19     3590.79     28.93 o
   7  12  25      879.79      769.97     19.04 o
   9  12  25     1964.85     2002.16     27.55 o
  11  12  25      689.66      665.92     22.40 o
   2  13  25      700.86      805.79     17.92 o
   4  13  25     1367.86     1322.89     22.43 o
   6  13  25      731.31      705.99     19.04 o
   8  13  25      417.18      387.24     18.97 o
  10  13  25       25.52        3.47     17.39 o
  12  13  25      825.23      807.20     26.44 o
   1  14  25      342.94      318.02     16.56 o
   3  14  25     1655.06     1746.38     25.28 o
   5  14  25     1290.99     1142.52     22.19 o
   7  14  25     1643.79     1773.62     27.94 o
   9  14  25      678.30      703.30     23.26 o
  11  14  25      832.55      854.01     26.62 o
  13  14  25      975.46     1076.15     33.20 o
   2  15  25      274.76      245.74     17.44 o
   4  15  25     1121.06     1101.26     23.25 o
   6  15  25      220.20      220.86     18.36 o
   8  15  25       37.59       18.35     19.37 o
  10  15  25      700.28      711.75     26.36 o
  12  15  25     1009.15     1073.81     32.20 o
  14  15  25      153.50      130.49     27.75 o
   1  16  25      293.72      256.94     19.13 o
   3  16  25      259.61      276.52     19.83 o
   5  16  25        5.70      -13.77     18.12 o
   7  16  25      180.32      211.71     22.37 o
   9  16  25       87.13       67.52     22.09 o
  11  16  25      108.21      116.59     25.09 o
  13  16  25        3.84      -12.88     26.89 o
   2  17  25      816.86      889.15     25.02 o
   4  17  25      638.06      645.18     24.35 o
   6  17  25      341.84      270.02     22.69 o
   8  17  25       86.69       64.78     23.25 o
  10  17  25      192.92      171.96     26.17 o
  12  17  25      246.87      234.03     29.62 o
   1  18  25      106.17       87.05     20.62 o
   3  18  25        6.99        0.13     20.08 o
   5  18  25       20.54        9.20     21.27 o
   7  18  25      196.50      204.67     24.45 o
   9  18  25      182.74      139.45     26.13 o
  11  18  25      220.13      205.42     29.96 o
   2  19  25      423.05      376.46     24.38 o
   4  19  25      307.47      303.72     25.16 o
   6  19  25      531.11      591.94     27.28 o
   8  19  25        0.51      -24.79     24.79 o
  10  19  25      215.03      236.88     30.05 o
   1  20  25      203.79      199.70     25.05 o
   3  20  25      394.29      424.02     27.83 o
   5  20  25      289.13      237.21     26.02 o
   7  20  25      400.26      490.51     29.79 o
   2  21  25      170.17      171.64     25.95 o
   4  21  25      898.56      860.31     33.11 o
   1   1  26    11727.50    11056.92     55.21 o
   0   2  26     8124.03     8377.37     41.23 o
   1   3  26     2438.08     2795.12     16.57 o
   3   3  26     4311.30     4341.08     27.83 o
   0   4  26     4268.26     4191.01     27.95 o
   2   4  26     8026.06     7773.27     31.21 o
   1   5  26     2114.50     2314.44     16.90 o
   3   5  26     1273.91      974.66     13.24 o
   5   5  26      648.94      569.76     17.75 o
   0   6  26     1802.48     2085.61     24.90 o
   2   6  26     8436.46     8366.67     31.96 o
   4   6  26      123.72      118.71     10.17 o
   1   7  26      128.57      144.64     10.14 o
   3   7  26       46.52       53.94      9.54 o
   5   7  26      197.41      183.45     11.44 o
   7   7  26      154.76      226.87     18.29 o
   0   8  26    21954.87    21482.65    131.64 o
   2   8  26      153.59       89.56     10.64 o
   4   8  26     3652.10     3751.25     24.68 o
   6   8  26     8292.12     8082.05     43.81 o
   1   9  26     1047.34      882.59     15.82 o
   3   9  26      324.20      366.36     13.29 o
   5   9  26      101.43      103.92     12.51 o
   7   9  26      329.36      305.34     14.54 o
   9   9  26     1134.99     1158.77     29.67 o
   0  10  26     1546.89     1540.64     28.47 o
   2  10  26     9234.03     9486.14     45.34 o
   4  10  26     1157.40     1021.09     17.81 o
   6  10  26        6.92       -1.72     12.81 o
   8  10  26     5320.31     5336.62     33.50 o
   1  11  26      174.48      139.35     13.03 o
   3  11  26        5.51       -5.96     12.59 o
   5  11  26      141.67      148.75     13.90 o
   7  11  26      137.15      114.83     14.49 o
   9  11  26       72.19       64.89     15.81 o
  11  11  26      204.73      220.34     26.85 o
   0  12  26     2854.36     3037.38     37.68 o
   2  12  26     3382.93     3254.65     27.89 o
   4  12  26       21.53       23.36     13.65 o
   6  12  26     1118.29     1105.51     21.29 o
   8  12  26      650.65      645.11     19.57 o
  10  12  26     2391.65     2401.33     30.67 o
   1  13  26      616.43      694.48     17.66 o
   3  13  26       16.71       -2.79     13.73 o
   5  13  26        4.59       -9.98     14.52 o
   7  13  26        1.82      -13.60     15.35 o
   9  13  26       15.72        9.53     17.25 o
  11  13  26       38.94       20.23     19.94 o
  13  13  26       31.76        2.85     33.20 o
   0  14  26     7836.59     7481.34     58.92 o
   2  14  26       33.38       49.06     15.08 o
   4  14  26      410.73      411.36     17.93 o
   6  14  26     2051.37     2021.58     29.59 o
   8  14  26      206.75      230.10     20.37 o
  10  14  26     1107.48     1160.52     27.39 o
  12  14  26       52.85       28.91     23.09 o
   1  15  26       54.14       52.24     16.28 o
   3  15  26        0.68       -7.11     16.13 o
   5  15  26      168.68      153.42     17.92 o
   7  15  26       33.63       18.33     18.95 o
   9  15  26      187.25      175.88     22.28 o
  11  15  26       10.90        2.98     22.11 o
  13  15  26        6.20        0.61     25.95 o
  15  15  26        0.99       12.64     40.46 o
   0  16  26        2.44        8.40     24.75 o
   2  16  26     3564.77     3584.98     36.94 o
   4  16  26      598.77      591.98     22.49 o
   6  16  26       86.71       80.57     20.87 o
   8  16  26     3261.22     3357.43     40.79 o
  10  16  26       16.26       17.18     23.60 o
  12  16  26      727.66      745.95     32.61 o
  14  16  26      752.69      741.25     36.11 o
   1  17  26        4.99        6.67     19.44 o
   3  17  26      299.89      306.63     22.11 o
   5  17  26       14.15       -3.32     20.65 o
   7  17  26       21.64       -1.99     22.48 o
   9  17  26       12.86       -5.06     24.06 o
  11  17  26        8.99      -19.81     26.80 o
  13  17  26       20.14       15.71     39.54 o
   0  18  26     4327.28     4394.73     61.97 o
   2  18  26       18.14       11.30     21.12 o
   4  18  26      668.76      692.00     26.53 o
   6  18  26     1385.71     1339.70     34.06 o
   8  18  26        2.94      -10.32     23.75 o
  10  18  26     1502.50     1472.24     38.98 o
   1  19  26      146.02      151.27     23.95 o
   3  19  26        7.37        5.45     22.58 o
   5  19  26       11.03       -9.54     22.45 o
   7  19  26        0.78       25.65     25.02 o
   9  19  26        2.78      -12.50     27.77 o
   0  20  26      133.74      144.24     36.96 o
   2  20  26      747.63      707.51     29.23 o
   4  20  26       11.52       -0.08     26.04 o
   6  20  26        0.69       12.72     25.61 o
   8  20  26      912.47      832.96    127.01 o
   1  21  26      288.61      308.42     31.15 o
   3  21  26       40.88       63.45     28.72 o
   1   2  27     1463.73     1476.11     14.02 o
   2   3  27     1847.56     1574.60     14.89 o
   1   4  27     2852.71     2702.53     17.92 o
   3   4  27     3077.99     2923.83     18.62 o
   2   5  27     1563.69     1809.42     16.58 o
   4   5  27    10204.38    10194.73     47.33 o
   1   6  27     3299.05     3279.89     20.98 o
   3   6  27     7373.88     7226.57     29.64 o
   5   6  27     1148.98     1137.00     16.28 o
   2   7  27     2241.74     2137.94     20.00 o
   4   7  27     6593.47     6944.11     33.27 o
   6   7  27     2590.64     2707.34     23.50 o
   1   8  27       98.82       99.94     11.53 o
   3   8  27      146.21      173.40     12.06 o
   5   8  27     1740.44     1687.54     21.45 o
   7   8  27      129.77      131.50     13.40 o
   2   9  27     3319.20     3390.32     25.51 o
   4   9  27     2933.81     2877.18     24.45 o
   6   9  27     2336.70     2359.06     24.38 o
   8   9  27       58.08       48.80     13.94 o
   1  10  27     1243.35     1177.30     19.01 o
   3  10  27      200.32      209.98     13.54 o
   5  10  27      280.28      234.81     14.65 o
   7  10  27      268.07      267.45     15.10 o
   9  10  27     1283.47     1165.01     22.49 o
   2  11  27     2644.89     2563.54     25.75 o
   4  11  27     2631.42     2739.15     26.56 o
   6  11  27      922.76      931.59     19.48 o
   8  11  27      132.04      141.21     15.72 o
  10  11  27       20.93        5.96     16.76 o
   1  12  27     1484.83     1522.55     22.95 o
   3  12  27      852.41      909.93     19.75 o
   5  12  27      804.69      741.52     19.29 o
   7  12  27     1547.47     1691.27     25.16 o
   9  12  27     1092.99     1051.57     23.40 o
  11  12  27     1402.89     1295.91     27.51 o
   2  13  27      857.57      743.36     18.89 o
   4  13  27     1299.24     1338.99     23.35 o
   6  13  27     1171.46     1105.34     23.10 o
   8  13  27        4.67       11.12     16.83 o
  10  13  27      932.40      983.39     24.79 o
  12  13  27     1320.14     1334.70     30.63 o
   1  14  27      734.36      777.03     20.80 o
   3  14  27      392.78      312.86     17.49 o
   5  14  27       43.47       69.27     16.97 o
   7  14  27     1207.31     1132.07     25.48 o
   9  14  27     1402.29     1422.74     29.80 o
  11  14  27     1476.59     1369.48     31.78 o
  13  14  27      420.34      353.16     28.81 o
   2  15  27      998.39     1067.05     24.40 o
   4  15  27     1370.76     1348.74     25.41 o
   6  15  27       71.09       73.82     18.92 o
   8  15  27       28.96       25.03     20.54 o
  10  15  27      255.22      210.29     23.83 o
  12  15  27      779.60      761.01     31.29 o
  14  15  27     1005.91     1038.49     36.22 o
   1  16  27       50.69       49.39     19.02 o
   3  16  27       33.24       53.14     19.09 o
   5  16  27      299.00      285.67     21.83 o
   7  16  27       63.23       50.78     21.36 o
   9  16  27      135.92      157.92     24.54 o
  11  16  27       51.68       40.63     25.85 o
  13  16  27       91.84       67.15     30.21 o
   2  17  27       84.47       41.05     20.15 o
   4  17  27      782.56      723.68     26.13 o
   6  17  27      286.82      329.03     24.59 o
   8  17  27       60.81       62.43     24.78 o
  10  17  27      641.64      655.93     29.98 o
  12  17  27      648.64      684.00     36.58 o
   1  18  27        1.70       -0.35     23.28 o
   3  18  27       40.39       39.30     21.41 o
   5  18  27      382.05      342.00     26.66 o
   7  18  27      134.55       86.01     25.26 o
   9  18  27       24.41       23.83     26.46 o
  11  18  27       74.37       59.97     39.37 o
   2  19  27      221.82      236.35     26.12 o
   4  19  27      569.96      589.98     30.24 o
   6  19  27      100.12       63.29     25.57 o
   8  19  27       12.34       11.50     26.45 o
   1  20  27      143.49      141.85     27.34 o
   3  20  27      156.95      136.20     28.49 o
   5  20  27      279.18      331.61     30.19 o
   7  20  27      218.90      138.83    100.43 o
   2  21  27      161.85      175.38     45.08 o
   0   0  28     9885.21     9204.10    100.84 o
   0   2  28       11.83       17.54     11.08 o
   2   2  28     2041.32     1781.03     22.64 o
   1   3  28       43.49       26.80      8.35 o
   0   4  28      759.42      748.94     17.27 o
   2   4  28     1201.26     1104.20     14.14 o
   4   4  28     1284.36     1219.05     22.13 o
   1   5  28      536.32      369.02     10.89 o
   3   5  28      978.29      993.53     14.66 o
   0   6  28    15934.26    15673.82     75.18 o
   2   6  28      134.44       79.00      9.96 o
   4   6  28     3442.96     3393.49     23.35 o
   6   6  28     3771.83     3911.33     38.94 o
   1   7  28      124.64      161.17     11.51 o
   3   7  28      613.46      639.46     14.41 o
   5   7  28      122.15      136.06     12.24 o
   0   8  28       59.73       90.11     16.93 o
   2   8  28    17541.79    17064.89     71.89 o
   4   8  28     2440.73     2506.98     23.96 o
   6   8  28      532.23      507.63     15.96 o
   8   8  28     3507.21     3577.11     39.72 o
   1   9  28      118.14      133.31     13.02 o
   3   9  28      166.42      186.01     12.98 o
   5   9  28        5.18       -3.98     12.55 o
   7   9  28        1.93       -0.18     13.33 o
   0  10  28     9980.06     9556.68     62.23 o
   2  10  28      170.55      137.04     13.48 o
   4  10  28     1159.34     1184.40     19.99 o
   6  10  28     3485.58     3607.86     29.42 o
   8  10  28       12.13        3.31     14.69 o
  10  10  28     3653.64     3885.33     48.93 o
   1  11  28      108.45      104.72     13.98 o
   3  11  28       65.66       44.57     14.04 o
   5  11  28      195.38      221.02     15.32 o
   7  11  28      238.44      205.08     16.05 o
   9  11  28       49.31       62.00     16.84 o
   0  12  28     1472.84     1570.03     33.16 o
   2  12  28      404.16      423.52     17.07 o
   4  12  28      381.56      337.73     17.06 o
   6  12  28      353.21      372.19     17.81 o
   8  12  28     2321.79     2417.37     29.68 o
  10  12  28      249.16      251.02     20.08 o
  12  12  28      908.24      870.77     37.64 o
   1  13  28      140.27      120.97     16.14 o
   3  13  28       60.61       29.78     15.22 o
   5  13  28      560.62      564.66     19.93 o
   7  13  28      216.20      235.59     18.29 o
   9  13  28        0.77      -15.77     18.53 o
  11  13  28        8.08        1.13     20.50 o
   0  14  28      243.36      273.57     26.39 o
   2  14  28     4174.89     4176.60     34.91 o
   4  14  28      267.11      231.54     17.95 o
   6  14  28       24.82       10.08     17.54 o
   8  14  28     1600.89     1643.19     31.31 o
  10  14  28      535.34      492.58     25.05 o
  12  14  28      227.25      237.90     25.50 o
  14  14  28       78.11       66.61     40.49 o
   1  15  28        0.16       20.46     18.45 o
   3  15  28      319.36      338.68     21.29 o
   5  15  28        7.12        6.72     18.47 o
   7  15  28        0.46      -19.43     19.43 o
   9  15  28        6.64       -6.79     21.76 o
  11  15  28        0.38        2.76     24.35 o
  13  15  28       36.43       20.63     27.36 o
   0  16  28     8356.52     8179.34     92.83 o
   2  16  28       25.80       42.30     20.20 o
   4  16  28     2038.36     1974.91     33.56 o
   6  16  28     1342.60     1311.88     30.10 o
   8  16  28       27.75       34.86     22.68 o
  10  16  28     1633.45     1672.00     37.36 o
  12  16  28       43.64       21.13     28.46 o
   1  17  28      129.22      139.63     23.06 o
   3  17  28       10.87       -2.34     21.89 o
   5  17  28      103.22       95.04     23.70 o
   7  17  28      153.11      124.92     25.05 o
   9  17  28       19.56       23.68     25.55 o
  11  17  28       43.62       48.51     29.00 o
   0  18  28       84.83       92.19     34.60 o
   2  18  28     2578.32     2562.34     39.57 o
   4  18  28       96.03       96.84     24.60 o
   6  18  28       36.27       44.45     25.03 o
   8  18  28     1902.78     2018.89     42.19 o
  10  18  28        7.20       -0.79     28.59 o
   1  19  28       26.19       13.04     25.01 o
   3  19  28        7.57       10.15     25.77 o
   5  19  28       56.20       56.46     26.25 o
   7  19  28       21.97       17.40     26.65 o
   0  20  28     1004.09     1061.95     49.63 o
   2  20  28      112.16       99.94     28.08 o
   4  20  28      128.56      134.06     32.17 o
   6  20  28      343.78      365.05     92.71 o
   1   2  29     1281.20     1332.82     15.33 o
   2   3  29     1976.77     1825.82     17.52 o
   1   4  29     7453.10     7528.76     30.96 o
   3   4  29     7959.71     8186.36     36.69 o
   2   5  29     1879.25     1979.34     18.93 o
   4   5  29     2838.01     2886.62     22.08 o
   1   6  29     5238.58     5587.98     26.44 o
   3   6  29     2161.05     2118.67     20.93 o
   5   6  29     5597.13     5998.32     31.71 o
   2   7  29     4990.48     5116.27     28.36 o
   4   7  29     2829.56     2896.90     23.85 o
   6   7  29     2211.59     2211.17     23.73 o
   1   8  29      524.20      583.61     15.53 o
   3   8  29      429.73      431.02     14.80 o
   5   8  29      228.55      216.63     14.11 o
   7   8  29        2.14       -9.12     13.28 o
   2   9  29     1308.92     1200.98     19.49 o
   4   9  29     2456.73     2402.32     24.87 o
   6   9  29      481.88      434.41     16.53 o
   8   9  29      144.23      142.58     15.46 o
   1  10  29      726.97      742.85     17.87 o
   3  10  29       78.93       58.53     13.64 o
   5  10  29      292.21      273.53     15.94 o
   7  10  29       54.81       26.75     15.11 o
   9  10  29     1026.08     1047.36     23.16 o
   2  11  29      655.36      620.85     18.31 o
   4  11  29     1706.40     1595.08     24.26 o
   6  11  29       53.10       69.79     15.32 o
   8  11  29        0.68       -6.14     16.05 o
  10  11  29      474.17      473.20     21.09 o
   1  12  29     1668.21     1685.40     25.26 o
   3  12  29      983.01      881.63     20.41 o
   5  12  29      934.28      932.65     21.83 o
   7  12  29      773.85      677.33     20.56 o
   9  12  29     1112.97     1106.01     25.23 o
  11  12  29     1297.42     1220.40     28.39 o
   2  13  29      856.08      868.81     21.03 o
   4  13  29      369.18      355.24     18.32 o
   6  13  29       76.29       61.35     17.55 o
   8  13  29       34.59       22.73     18.57 o
  10  13  29      808.69      724.15     25.42 o
  12  13  29      671.54      694.62     27.83 o
   1  14  29     1834.91     1807.68     29.04 o
   3  14  29      933.38      954.88     23.04 o
   5  14  29      468.93      380.98     20.19 o
   7  14  29     1213.32     1251.51     27.10 o
   9  14  29      237.20      241.43     23.39 o
  11  14  29      116.47       87.98     23.91 o
  13  14  29      374.61      374.90     28.91 o
   2  15  29      440.15      450.62     22.56 o
   4  15  29      323.38      373.31     20.97 o
   6  15  29      528.36      600.04     23.79 o
   8  15  29       49.42       -0.32     21.09 o
  10  15  29      264.16      251.99     25.87 o
  12  15  29      867.60      894.48     34.08 o
  14  15  29      346.33      386.36    110.56 o
   1  16  29      585.63      618.33     25.83 o
   3  16  29      308.92      282.92     22.98 o
   5  16  29        1.89      -12.71     20.70 o
   7  16  29        1.55       -4.49     22.53 o
   9  16  29       16.62       -8.03     24.43 o
  11  16  29       15.50        5.65     27.50 o
   2  17  29      359.11      420.64     26.07 o
   4  17  29      485.58      510.31     26.72 o
   6  17  29      284.44      252.36     25.72 o
   8  17  29        6.84       18.51     25.04 o
  10  17  29      144.67      102.28     27.25 o
   1  18  29        1.56        8.47     24.68 o
   3  18  29       84.89       88.44     24.48 o
   5  18  29       31.50       30.82     25.54 o
   7  18  29       39.21       16.25     26.00 o
   9  18  29      185.70      167.34     29.02 o
   2  19  29       81.46       74.87     26.00 o
   4  19  29      371.15      353.29     31.59 o
   6  19  29      366.34      368.22     29.77 o
   8  19  29       22.40       39.88    104.86 o
   1  20  29       59.13       21.83     28.95 o
   3  20  29      185.51      226.66     33.35 o
   5  20  29      199.25      180.18    101.90 o
   1   1  30      296.05      234.95     14.80 o
   0   2  30    12714.05    12972.81     77.62 o
   1   3  30        0.05       -9.31      9.31 o
   3   3  30        3.62      -11.56     13.51 o
   0   4  30      903.94      947.42     20.60 o
   2   4  30     1991.42     2063.51     19.14 o
   1   5  30       74.41       72.41     10.49 o
   3   5  30      303.16      264.52     12.38 o
   5   5  30       10.01       -7.59     15.66 o
   0   6  30      101.69      123.28     16.28 o
   2   6  30    11313.01    11233.59     50.07 o
   4   6  30      881.87      814.26     16.13 o
   1   7  30       11.33        4.81     11.65 o
   3   7  30       63.36       80.32     12.49 o
   5   7  30       91.69       82.82     12.50 o
   7   7  30        0.65       -3.13     18.39 o
   0   8  30    18106.99    17652.03    111.14 o
   2   8  30      103.67       66.74     12.94 o
   4   8  30     3881.97     3938.37     27.94 o
   6   8  30     2430.81     2459.84     26.28 o
   1   9  30       71.01       41.98     13.48 o
   3   9  30      971.64      979.21     18.73 o
   5   9  30        1.32       -0.32     13.45 o
   7   9  30      182.76      186.52     16.04 o
   9   9  30      232.62      322.13     26.57 o
   0  10  30      326.38      395.76     23.11 o
   2  10  30     2550.05     2464.90     26.68 o
   4  10  30      925.94      814.66     19.03 o
   6  10  30      319.39      286.61     16.73 o
   8  10  30     4147.00     4352.93     34.64 o
   1  11  30      202.17      157.07     15.67 o
   3  11  30        3.59      -13.90     14.64 o
   5  11  30        0.07       -6.88     15.35 o
   7  11  30       89.11       52.36     16.66 o
   9  11  30       70.33       83.36     18.19 o
  11  11  30       26.70      -12.14     27.21 o
   0  12  30     1411.38     1370.92     34.14 o
   2  12  30      164.93      176.54     16.96 o
   4  12  30        8.50        6.16     15.82 o
   6  12  30      466.83      468.79     20.01 o
   8  12  30      359.85      317.10     19.78 o
  10  12  30     1533.82     1563.83     30.08 o
   1  13  30       59.82       82.14     17.42 o
   3  13  30      114.44      133.41     17.17 o
   5  13  30      180.20      182.53     18.39 o
   7  13  30       25.52        6.90     18.51 o
   9  13  30      175.60      143.49     21.07 o
  11  13  30       27.36       21.78     22.12 o
  13  13  30      107.79      122.56     36.21 o
   0  14  30     4282.31     4327.81     52.63 o
   2  14  30      125.84      156.54     19.32 o
   4  14  30      440.46      445.75     20.63 o
   6  14  30      607.38      579.29     22.99 o
   8  14  30      137.11      140.07     22.50 o
  10  14  30     1378.68     1398.43     33.12 o
  12  14  30        6.27      -15.65     24.10 o
   1  15  30        2.54       20.10     19.75 o
   3  15  30       57.68       28.96     19.90 o
   5  15  30       93.07       70.17     20.11 o
   7  15  30        3.98      -14.32     20.50 o
   9  15  30      121.53      109.74     24.46 o
  11  15  30       20.85       -0.07     25.36 o
  13  15  30       99.30      105.99     29.88 o
   0  16  30       78.77      126.59     32.22 o
   2  16  30     4142.29     4195.40     44.85 o
   4  16  30      321.57      322.80     24.39 o
   6  16  30      176.82      169.97     22.99 o
   8  16  30     1809.48     1812.23     38.44 o
  10  16  30       24.79       27.44     27.24 o
  12  16  30      350.07      386.98     34.61 o
   1  17  30       10.39       23.28     22.41 o
   3  17  30        0.50       18.01     23.54 o
   5  17  30        4.94       -7.46     24.33 o
   7  17  30        3.17      -16.79     24.39 o
   9  17  30        3.38       -8.87     26.34 o
  11  17  30       25.49       91.46     97.10 o
   0  18  30     2785.38     2928.39     63.60 o
   2  18  30        3.51       13.86     24.73 o
   4  18  30      535.86      518.97     29.70 o
   6  18  30     1113.98     1130.85     36.21 o
   8  18  30        3.44       19.83     28.74 o
   1  19  30        7.21       -2.08     25.91 o
   3  19  30       41.94        6.43     28.96 o
   5  19  30       98.15       70.56     28.92 o
   7  19  30       61.03      -22.15    103.38 o
   0  20  30      102.11      103.36     42.30 o
   2  20  30      571.51      498.60     54.56 o
   1   2  31      783.50      846.16     14.52 o
   2   3  31      609.23      584.87     12.99 o
   1   4  31     4029.99     4228.34     24.23 o
   3   4  31     3596.06     3365.85     23.34 o
   2   5  31     2384.47     2483.76     22.37 o
   4   5  31     2073.19     2047.36     21.78 o
   1   6  31     1728.31     1786.68     20.50 o
   3   6  31     1996.16     1926.28     21.91 o
   5   6  31     3452.59     3305.54     26.27 o
   2   7  31      585.83      589.45     15.91 o
   4   7  31     4834.39     5106.27     31.22 o
   6   7  31      411.33      484.76     16.36 o
   1   8  31       14.58       14.37     12.96 o
   3   8  31      391.52      350.27     15.34 o
   5   8  31      160.92      185.30     14.53 o
   7   8  31     1156.03     1266.40     22.61 o
   2   9  31     1681.42     1711.43     23.18 o
   4   9  31     2273.78     2313.41     26.00 o
   6   9  31      961.64      941.44     20.24 o
   8   9  31       37.08       33.48     16.79 o
   1  10  31      117.65       84.16     14.45 o
   3  10  31      319.03      349.29     17.14 o
   5  10  31       47.79       57.74     15.45 o
   7  10  31     2732.84     2764.92     30.72 o
   9  10  31      318.24      298.67     19.81 o
   2  11  31     1659.27     1502.53     24.38 o
   4  11  31      436.24      384.46     18.25 o
   6  11  31     1468.59     1360.97     24.41 o
   8  11  31      165.62      130.76     18.44 o
  10  11  31     1148.27     1197.98     27.17 o
   1  12  31      691.19      702.09     20.78 o
   3  12  31      202.09      204.50     17.66 o
   5  12  31      627.29      603.23     20.84 o
   7  12  31     1649.06     1643.01     28.22 o
   9  12  31     2109.67     2023.89     32.67 o
  11  12  31      669.46      641.32     25.91 o
   2  13  31      769.40      745.34     22.44 o
   4  13  31     1052.87     1034.13     23.56 o
   6  13  31      572.75      549.85     22.06 o
   8  13  31        1.71       -1.68     20.40 o
  10  13  31      133.30      136.88     23.30 o
  12  13  31      974.73      956.89     31.28 o
   1  14  31     1421.53     1577.68     29.28 o
   3  14  31      343.01      326.82     21.27 o
   5  14  31      742.85      748.58     24.02 o
   7  14  31      293.64      308.20     22.52 o
   9  14  31      687.92      668.63     28.16 o
  11  14  31      202.45      161.76     26.07 o
  13  14  31      258.56      268.58     29.38 o
   2  15  31      532.69      555.55     26.01 o
   4  15  31      594.70      624.52     25.40 o
   6  15  31      286.80      382.04     23.24 o
   8  15  31       49.59       28.47     23.49 o
  10  15  31      516.00      464.05     29.04 o
  12  15  31      701.26      741.56     35.48 o
   1  16  31      272.81      318.06     25.22 o
   3  16  31       45.47       25.33     22.65 o
   5  16  31        1.77       -2.27     23.07 o
   7  16  31      362.68      369.60     26.91 o
   9  16  31       47.96       50.44     25.53 o
  11  16  31        1.46       -4.23     28.57 o
   2  17  31      108.22      112.72     24.50 o
   4  17  31      642.10      700.52     30.73 o
   6  17  31       57.93       67.82     26.33 o
   8  17  31       16.19       13.24     26.68 o
  10  17  31      162.94      144.08     40.75 o
   1  18  31       47.29       55.59     25.89 o
   3  18  31      185.74      220.66     27.19 o
   5  18  31       32.16       23.48     28.15 o
   7  18  31       67.51       18.83     28.62 o
   2  19  31      136.82      119.48     29.25 o
   4  19  31      159.89      145.42     31.87 o
   0   0  32    16294.73    16483.04    222.66 o
   0   2  32       13.00        3.45     15.20 o
   2   2  32     6619.16     6390.59     42.07 o
   1   3  32     3037.55     2687.40     22.52 o
   0   4  32     1595.36     1515.50     27.84 o
   2   4  32      944.08     1020.33     16.25 o
   4   4  32       89.60       59.08     16.59 o
   1   5  32      248.05      207.42     12.68 o
   3   5  32      505.14      457.79     14.51 o
   0   6  32     8439.65     8970.89     61.77 o
   2   6  32       33.17       17.40     11.99 o
   4   6  32     1341.61     1324.56     20.23 o
   6   6  32     2647.70     2703.70     38.60 o
   1   7  32      571.80      541.35     15.80 o
   3   7  32      130.54      132.67     13.95 o
   5   7  32       85.28       97.62     13.78 o
   0   8  32      378.50      343.74     21.81 o
   2   8  32     4150.66     4171.64     29.71 o
   4   8  32      463.28      428.05     16.75 o
   6   8  32      373.61      372.29     17.27 o
   8   8  32     9229.18     9866.23     78.43 o
   1   9  32       50.19       20.72     14.10 o
   3   9  32      195.78      198.17     15.45 o
   5   9  32       83.68       80.27     15.59 o
   7   9  32        0.01      -12.38     16.09 o
   0  10  32     2845.83     2949.05     41.24 o
   2  10  32      182.79      162.03     15.77 o
   4  10  32      377.32      364.97     18.09 o
   6  10  32     2206.09     2349.79     29.66 o
   8  10  32        3.00       11.21     17.48 o
  10  10  32     5975.21     6213.40     63.64 o
   1  11  32      152.81      147.03     16.54 o
   3  11  32       99.99       56.28     16.36 o
   5  11  32       42.48       26.12     16.65 o
   7  11  32      335.72      298.69     19.81 o
   9  11  32        0.05       -4.50     19.25 o
   0  12  32      654.18      615.70     29.63 o
   2  12  32     1099.67     1082.60     23.35 o
   4  12  32       55.25       45.97     16.88 o
   6  12  32        8.23      -12.81     17.64 o
   8  12  32     1990.72     2215.41     34.43 o
  10  12  32      677.17      597.43     25.45 o
  12  12  32       25.06        3.59     32.44 o
   1  13  32        2.98       -2.60     17.94 o
   3  13  32        0.40        3.48     17.93 o
   5  13  32      135.26      121.06     19.19 o
   7  13  32       14.70       10.23     19.70 o
   9  13  32        0.22       12.44     22.03 o
  11  13  32       18.68        5.56     23.16 o
   0  14  32     1321.30     1403.59     41.10 o
   2  14  32     2266.59     2388.80     34.78 o
   4  14  32       42.97       37.23     19.80 o
   6  14  32       18.41        3.48     19.82 o
   8  14  32     1652.29     1594.34     34.84 o
  10  14  32      280.24      267.81     26.75 o
  12  14  32      276.62      294.78     29.54 o
   1  15  32        0.00        3.10     21.27 o
   3  15  32        5.26       -3.82     21.35 o
   5  15  32       31.42       -6.99     20.73 o
   7  15  32        8.16       17.04     22.31 o
   9  15  32       20.39        9.18     24.74 o
  11  15  32       26.44        7.59     26.75 o
   0  16  32     3849.52     3841.16     64.31 o
   2  16  32        8.25        3.23     23.29 o
   4  16  32     1043.66     1046.75     31.72 o
   6  16  32     1328.11     1303.19     33.40 o
   8  16  32       99.53      102.76     26.17 o
  10  16  32     1257.54     1279.12     39.41 o
   1  17  32        0.11       -6.34     24.05 o
   3  17  32        1.71        1.15     24.33 o
   5  17  32       66.60       46.28     25.51 o
   7  17  32       21.07       -9.77     26.46 o
   9  17  32       35.42       41.64     28.72 o
   0  18  32       29.96       28.40     37.62 o
   2  18  32      699.96      673.35     32.43 o
   4  18  32      361.51      375.43     31.13 o
   6  18  32        2.30       13.58     29.92 o
   1  19  32       24.56        8.71     30.07 o
   3  19  32       18.02       20.03     31.62 o
   1   2  33     1995.72     2035.67     21.74 o
   2   3  33     1357.90     1204.27     18.19 o
   1   4  33     5222.37     5326.22     29.50 o
   3   4  33     2459.87     2387.56     23.38 o
   2   5  33      625.23      661.51     15.74 o
   4   5  33     1467.93     1355.73     20.29 o
   1   6  33     1939.38     2060.87     23.05 o
   3   6  33      726.44      649.61     16.59 o
   5   6  33      523.53      583.87     17.13 o
   2   7  33     1077.77     1064.09     19.58 o
   4   7  33     2368.02     2487.50     26.88 o
   6   7  33      774.52      804.33     20.13 o
   1   8  33      146.83      167.42     14.67 o
   3   8  33       78.54       70.10     14.57 o
   5   8  33       26.94       26.55     15.39 o
   7   8  33        5.48        7.55     15.94 o
   2   9  33      786.06      754.18     19.31 o
   4   9  33      763.86      770.70     19.84 o
   6   9  33     1406.33     1392.83     24.77 o
   8   9  33      359.54      384.52     20.18 o
   1  10  33        7.00        7.17     15.05 o
   3  10  33       75.22       56.13     16.17 o
   5  10  33      903.86      888.37     22.52 o
   7  10  33      241.21      191.83     18.76 o
   9  10  33      973.10      990.30     26.37 o
   2  11  33      615.85      631.83     20.20 o
   4  11  33      585.60      510.99     20.15 o
   6  11  33      772.29      663.96     22.31 o
   8  11  33        2.69       10.66     19.86 o
  10  11  33       74.25       86.88     21.35 o
   1  12  33      567.02      525.05     20.71 o
   3  12  33      687.86      655.44     21.68 o
   5  12  33     1127.63     1042.63     24.65 o
   7  12  33     1051.29     1017.77     26.36 o
   9  12  33      590.20      600.08     25.76 o
  11  12  33      493.48      463.24     26.02 o
   2  13  33      278.86      277.92     21.20 o
   4  13  33     1014.06     1030.03     26.13 o
   6  13  33      398.90      407.05     22.24 o
   8  13  33      459.84      448.10     24.80 o
  10  13  33      507.53      447.57     26.49 o
  12  13  33      416.71      424.42     28.67 o
   1  14  33     1214.78     1208.70     28.61 o
   3  14  33     1113.22     1033.56     27.50 o
   5  14  33      611.80      573.37     24.40 o
   7  14  33      412.49      376.30     24.48 o
   9  14  33      104.10      101.47     24.85 o
  11  14  33       45.66       41.56     27.05 o
  13  14  33        9.74       61.37    100.77 o
   2  15  33      582.20      627.17     26.24 o
   4  15  33      709.92      825.25     28.20 o
   6  15  33      900.82      981.06     28.75 o
   8  15  33       26.24       41.31     24.28 o
  10  15  33       61.87       55.00     27.05 o
   1  16  33       62.40       85.29     24.57 o
   3  16  33       58.41       59.05     24.85 o
   5  16  33       29.08       14.09     24.07 o
   7  16  33      155.58      184.03     26.53 o
   9  16  33        1.83        2.20     27.23 o
   2  17  33      212.93      199.88     26.09 o
   4  17  33      606.75      617.02     30.50 o
   6  17  33      239.00      249.49     28.60 o
   8  17  33       47.76        4.37     28.87 o
   1  18  33      239.32      186.31     28.62 o
   3  18  33      208.36      201.41     30.39 o
   5  18  33       36.28       48.19     30.63 o
   1   1  34       85.54       66.96     17.72 o
   0   2  34    16203.70    17233.51    115.81 o
   1   3  34       18.44        4.81     12.16 o
   3   3  34      180.20      144.26     19.61 o
   0   4  34      444.81      457.56     20.68 o
   2   4  34     1251.79     1289.59     19.63 o
   1   5  34       95.91      107.25     13.12 o
   3   5  34        0.88       -7.11     12.81 o
   5   5  34       59.13       28.41     19.30 o
   0   6  34        4.01      -14.86     18.65 o
   2   6  34     3244.66     3396.89     27.24 o
   4   6  34     1525.19     1390.82     22.30 o
   1   7  34       41.33       29.37     14.14 o
   3   7  34       25.41       12.88     14.23 o
   5   7  34      117.54       95.98     16.29 o
   7   7  34       51.90       56.52     23.78 o
   0   8  34     5874.47     5999.76     51.61 o
   2   8  34      156.10      154.36     15.74 o
   4   8  34     1249.53     1253.15     22.74 o
   6   8  34     4439.88     4427.30     36.20 o
   1   9  34       76.71       51.82     15.34 o
   3   9  34      263.66      202.99     17.16 o
   5   9  34       35.24       32.85     16.67 o
   7   9  34      130.46      136.10     18.16 o
   9   9  34      165.31      137.31     29.14 o
   0  10  34        8.95       17.31     21.74 o
   2  10  34     2266.98     2173.13     28.51 o
   4  10  34      476.14      426.06     19.68 o
   6  10  34      551.26      533.14     21.35 o
   8  10  34     3849.08     3827.44     39.41 o
   1  11  34       32.74       20.53     16.83 o
   3  11  34       42.27       25.44     17.23 o
   5  11  34       95.68       85.64     18.92 o
   7  11  34       29.03        9.36     19.53 o
   9  11  34        3.91       -2.82     21.14 o
  11  11  34       98.30       84.43     31.62 o
   0  12  34     3512.59     3497.28     52.05 o
   2  12  34        9.86        2.59     18.26 o
   4  12  34      208.30      141.65     19.86 o
   6  12  34      232.14      220.50     21.27 o
   8  12  34      235.95      181.34     22.90 o
  10  12  34       97.69       77.64     23.33 o
   1  13  34       21.94       32.78     19.62 o
   3  13  34        7.08       -7.65     19.28 o
   5  13  34        4.74      -10.80     19.89 o
   7  13  34        3.83       -9.36     20.49 o
   9  13  34        6.51      -14.84     22.60 o
  11  13  34        0.05       -9.18     24.29 o
  13  13  34      179.89      224.44     45.89 o
   0  14  34      826.72      897.93     37.75 o
   2  14  34      204.31      211.85     22.27 o
   4  14  34      218.98      226.01     22.62 o
   6  14  34      443.27      422.26     24.67 o
   8  14  34      147.91      167.75     25.28 o
  10  14  34     1122.72     1190.96     34.94 o
  12  14  34      170.43      132.87     34.09 o
   1  15  34        3.18       -3.38     22.22 o
   3  15  34        2.79       10.73     23.51 o
   5  15  34       35.89       37.32     23.18 o
   7  15  34       35.57       20.58     23.53 o
   9  15  34       45.75       38.00     26.56 o
  11  15  34       32.30       98.18    100.42 o
   0  16  34        2.74       10.39     34.51 o
   2  16  34     1414.37     1462.86     35.39 o
   4  16  34      584.12      568.29     30.34 o
   6  16  34       14.76       21.07     25.04 o
   8  16  34     1163.78     1250.17     37.28 o
   1  17  34       20.15        7.35     24.63 o
   3  17  34       22.92       24.27     25.38 o
   5  17  34      140.81      176.53     29.14 o
   7  17  34       65.81       57.48     31.09 o
   0  18  34      789.39      846.34     49.02 o
   2  18  34       15.06       23.09     29.51 o
   4  18  34      194.28      180.23     37.79 o
   1   2  35     1368.62     1407.73     21.23 o
   2   3  35       56.84       53.21     13.56 o
   1   4  35     2549.62     2643.05     25.14 o
   3   4  35     3712.99     3737.74     29.45 o
   2   5  35     1502.02     1407.56     21.09 o
   4   5  35      267.32      224.83     16.02 o
   1   6  35     2086.25     2220.69     25.32 o
   3   6  35       51.47       29.53     14.43 o
   5   6  35     1301.19     1302.05     22.92 o
   2   7  35      343.35      409.22     17.42 o
   4   7  35     1563.70     1626.33     25.39 o
   6   7  35     1016.14     1042.92     23.40 o
   1   8  35        0.59       13.75     15.29 o
   3   8  35       64.57       42.25     15.75 o
   5   8  35      308.24      334.64     19.02 o
   7   8  35       78.16      125.68     18.92 o
   2   9  35     1332.82     1276.61     23.83 o
   4   9  35      730.24      801.05     22.00 o
   6   9  35      675.06      706.30     22.32 o
   8   9  35       36.36       54.56     20.01 o
   1  10  35      174.50      151.83     17.46 o
   3  10  35      849.58      769.33     22.02 o
   5  10  35      329.58      325.01     20.42 o
   7  10  35      621.38      542.60     23.42 o
   9  10  35       72.06       51.25     21.69 o
   2  11  35       56.90       44.40     18.32 o
   4  11  35     1285.21     1176.86     27.16 o
   6  11  35      219.78      207.62     21.69 o
   8  11  35      311.19      254.17     23.05 o
  10  11  35      373.44      370.18     25.45 o
   1  12  35      751.38      671.91     23.42 o
   3  12  35     1173.02     1179.63     27.10 o
   5  12  35      913.18      931.37     26.65 o
   7  12  35      719.94      721.28     25.55 o
   9  12  35      493.87      493.07     27.13 o
  11  12  35      305.97      310.96     26.13 o
   2  13  35      849.17      868.94     26.22 o
   4  13  35      550.99      573.75     24.74 o
   6  13  35      282.17      310.04     23.71 o
   8  13  35      112.17       75.28     23.36 o
  10  13  35       50.74       27.62     24.67 o
  12  13  35      146.55      139.67     29.47 o
   1  14  35      904.80      929.39     27.38 o
   3  14  35      433.06      415.69     25.32 o
   5  14  35      896.59      875.11     29.04 o
   7  14  35      420.47      528.39     27.08 o
   9  14  35      143.50      152.15     26.06 o
  11  14  35       17.83       22.45     28.09 o
   2  15  35      378.21      375.53     25.73 o
   4  15  35      419.27      484.78     27.85 o
   6  15  35      929.76     1066.83     31.79 o
   8  15  35        9.47       11.17     25.34 o
  10  15  35       29.72        8.53     37.50 o
   1  16  35       12.43        2.14     24.44 o
   3  16  35      118.36      123.11     26.13 o
   5  16  35       25.53       28.11     26.21 o
   7  16  35       35.33       52.86     28.46 o
   2  17  35      309.53      313.82     28.71 o
   4  17  35      365.07      412.26     30.37 o
   6  17  35      140.34      120.07     41.71 o
   1  18  35      128.62      120.57     39.49 o
   0   0  36     5812.28     7042.30    149.84 o
   0   2  36       18.87       49.93     18.87 o
   2   2  36     6015.38     6136.08     56.92 o
   1   3  36      104.11      131.10     14.43 o
   0   4  36     3493.67     3456.87     39.61 o
   2   4  36      451.74      461.62     16.77 o
   4   4  36     1056.49      891.83     27.79 o
   1   5  36       54.13       58.18     13.88 o
   3   5  36      158.78      139.26     15.35 o
   0   6  36     4048.28     4450.47     45.17 o
   2   6  36      350.43      341.03     17.14 o
   4   6  36      264.34      242.16     17.49 o
   6   6  36     2020.36     2027.93     40.48 o
   1   7  36        1.01       15.86     15.42 o
   3   7  36        3.88       -6.83     16.16 o
   5   7  36       61.41       51.10     17.27 o
   0   8  36      123.06      102.20     23.81 o
   2   8  36     2733.77     2924.57     31.77 o
   4   8  36      624.96      534.03     20.43 o
   6   8  36       49.25       56.94     18.07 o
   8   8  36     6513.69     6782.79     69.40 o
   1   9  36      241.62      218.38     18.46 o
   3   9  36       21.15       23.22     17.31 o
   5   9  36      248.71      213.68     19.21 o
   7   9  36        2.32       11.79     19.87 o
   0  10  36     4940.03     5410.24     55.54 o
   2  10  36       43.32       25.83     17.80 o
   4  10  36      288.90      264.15     21.09 o
   6  10  36     1996.00     1995.86     33.41 o
   8  10  36        4.91        5.85     21.30 o
  10  10  36     1674.10     1507.65     48.04 o
   1  11  36       24.08       21.04     19.12 o
   3  11  36        9.61      -10.11     19.05 o
   5  11  36       53.61       53.24     20.24 o
   7  11  36        0.11      -13.82     20.46 o
   9  11  36        0.10      -22.13     22.13 o
   0  12  36      543.75      388.63     31.59 o
   2  12  36     1197.04     1176.68     28.45 o
   4  12  36        1.23      -13.00     20.29 o
   6  12  36       28.76        6.45     21.40 o
   8  12  36      860.99      903.99     29.46 o
  10  12  36      205.88      173.79     24.88 o
  12  12  36       10.85        7.82     37.84 o
   1  13  36       14.53       -8.13     20.31 o
   3  13  36       32.97       42.64     21.41 o
   5  13  36      152.78      125.24     22.56 o
   7  13  36       76.81       78.79     23.74 o
   9  13  36        2.04      -19.61     23.54 o
  11  13  36       11.32       -6.25     26.02 o
   0  14  36      493.53      551.90     36.01 o
   2  14  36      610.14      677.66     26.76 o
   4  14  36      212.17      218.26     24.81 o
   6  14  36       58.91       71.13     23.09 o
   8  14  36      961.87      972.01     32.19 o
  10  14  36       46.05       66.82     28.31 o
   1  15  36       14.18      -19.91     22.34 o
   3  15  36        4.83       19.36     24.58 o
   5  15  36       48.25       43.06     25.17 o
   7  15  36        5.30       19.92     25.59 o
   9  15  36        3.64      -19.05     30.45 o
   0  16  36      717.80      763.11     43.94 o
   2  16  36       61.93       51.01     25.80 o
   4  16  36      106.38      151.27     27.39 o
   6  16  36     1061.94     1127.02     38.39 o
   1  17  36        4.22      -26.10     26.10 o
   3  17  36       26.73       34.91     29.59 o
   5  17  36       16.08       41.35    121.10 o
   1   2  37      487.02      457.01     17.26 o
   2   3  37      244.68      249.32     16.02 o
   1   4  37     1087.29     1148.17     21.19 o
   3   4  37      456.73      326.24     17.32 o
   2   5  37      389.70      402.16     17.04 o
   4   5  37     1003.20     1055.72     22.64 o
   1   6  37      791.67      704.37     19.84 o
   3   6  37      274.22      293.95     18.34 o
   5   6  37      188.64      145.70     18.51 o
   2   7  37      590.21      603.31     20.38 o
   4   7  37     1926.37     1978.65     29.89 o
   6   7  37      579.91      684.75     22.82 o
   1   8  37       20.37       25.35     17.45 o
   3   8  37       52.89       53.17     17.87 o
   5   8  37        7.94       10.81     18.22 o
   7   8  37      434.92      490.86     24.10 o
   2   9  37      637.77      692.99     22.54 o
   4   9  37     1433.94     1481.14     29.28 o
   6   9  37      694.09      706.41     24.38 o
   8   9  37       66.74       59.87     22.45 o
   1  10  37      372.16      355.81     21.19 o
   3  10  37      985.21      975.52     26.31 o
   5  10  37      297.14      228.65     21.76 o
   7  10  37      157.48      151.78     22.37 o
   9  10  37        3.55      -10.70     23.62 o
   2  11  37     1060.62     1015.83     26.65 o
   4  11  37      168.58      188.33     21.89 o
   6  11  37      894.21      873.58     27.11 o
   8  11  37        0.25      -21.46     22.41 o
  10  11  37      108.35      121.79     25.20 o
   1  12  37      876.15      831.89     26.28 o
   3  12  37      962.15      974.88     28.10 o
   5  12  37      542.84      558.31     26.21 o
   7  12  37      395.98      434.40     26.37 o
   9  12  37      229.74      214.45     25.97 o
  11  12  37      167.18      168.98     27.18 o
   2  13  37      300.68      293.17     24.26 o
   4  13  37     1122.48     1142.91     30.66 o
   6  13  37      390.72      488.37     26.39 o
   8  13  37       52.08       29.89     24.23 o
  10  13  37       13.72       -8.26     26.42 o
   1  14  37      308.24      268.80     24.75 o
   3  14  37      216.54      212.51     25.09 o
   5  14  37      534.67      568.68     28.12 o
   7  14  37       46.34       65.09     25.10 o
   9  14  37      413.19      452.16     30.97 o
   2  15  37      481.83      508.30     28.18 o
   4  15  37      867.30      938.43     32.95 o
   6  15  37      513.95      587.02     30.18 o
   8  15  37      188.97      205.15     35.81 o
   1  16  37       30.09       27.48     25.64 o
   3  16  37        1.22       10.91     27.15 o
   5  16  37        3.60       40.25     29.44 o
   1   1  38        4.54      -13.74     20.91 o
   0   2  38     4349.72     4517.06     47.49 o
   1   3  38       22.22       17.32     14.90 o
   3   3  38      176.64      137.03     22.93 o
   0   4  38      621.89      472.50     25.42 o
   2   4  38     1441.70     1411.44     23.75 o
   1   5  38        9.56       15.54     15.17 o
   3   5  38        2.91        0.17     16.27 o
   5   5  38       50.13        5.74     25.01 o
   0   6  38      505.35      554.37     28.13 o
   2   6  38     2219.20     2312.06     30.69 o
   4   6  38      160.55      144.43     18.33 o
   1   7  38      249.72      269.21     18.98 o
   3   7  38        6.14       -2.61     17.11 o
   5   7  38       12.60       10.58     19.30 o
   7   7  38       63.09      -15.74     29.44 o
   0   8  38     6630.21     7381.92     64.02 o
   2   8  38       95.20       80.46     19.17 o
   4   8  38      794.48      782.37     25.00 o
   6   8  38     2208.81     2313.53     36.77 o
   1   9  38       23.51       22.96     19.01 o
   3   9  38      198.67      192.88     21.22 o
   5   9  38        6.47        3.12     20.65 o
   7   9  38       19.80       13.16     21.76 o
   9   9  38      159.17      142.33     35.22 o
   0  10  38       89.26      120.33     28.50 o
   2  10  38     2399.83     2549.84     37.29 o
   4  10  38      883.99      871.40     27.94 o
   6  10  38       10.47        5.35     20.95 o
   8  10  38     1227.41     1241.94     33.79 o
   1  11  38       63.21       57.28     20.92 o
   3  11  38        0.77       -2.78     21.23 o
   5  11  38        0.02      -18.98     21.55 o
   7  11  38        0.14      -22.53     22.53 o
   9  11  38        3.73      -22.89     24.60 o
  11  11  38        2.17      -14.32     36.71 o
   0  12  38     1161.93     1209.74     41.63 o
   2  12  38        3.65       21.09     21.90 o
   4  12  38        6.30        9.76     22.68 o
   6  12  38      717.88      762.86     28.31 o
   8  12  38      135.16       99.27     25.40 o
  10  12  38       97.42       42.31     26.56 o
   1  13  38        7.99       10.61     22.80 o
   3  13  38        0.04      -17.42     23.26 o
   5  13  38       12.95       18.16     23.45 o
   7  13  38        0.47       10.89     24.14 o
   9  13  38       12.91       15.97     26.52 o
   0  14  38      457.12      484.85     39.82 o
   2  14  38        1.26        2.48     23.67 o
   4  14  38        7.39       -2.04     24.11 o
   6  14  38      583.64      566.29     29.53 o
   8  14  38      188.86      230.62     29.95 o
   1  15  38       12.30       18.42     24.51 o
   3  15  38       30.96       19.06     26.24 o
   5  15  38        5.42        7.93     26.08 o
   7  15  38       43.56       16.89     77.83 o
   0  16  38        9.93       12.64     37.55 o
   2  16  38      496.96      566.21     33.88 o
   4  16  38      199.44      206.36     40.75 o
   1   2  39      307.56      302.72     18.14 o
   2   3  39      590.22      603.23     20.00 o
   1   4  39     1706.33     1747.44     26.25 o
   3   4  39      572.46      616.41     20.65 o
   2   5  39      454.08      403.82     19.29 o
   4   5  39      682.25      650.34     21.65 o
   1   6  39      511.12      603.82     21.94 o
   3   6  39      603.20      569.09     22.04 o
   5   6  39      658.42      722.48     25.54 o
   2   7  39      737.61      799.85     24.50 o
   4   7  39      986.19     1022.21     26.91 o
   6   7  39      829.10      783.97     27.04 o
   1   8  39       69.07       83.45     19.91 o
   3   8  39       75.91       75.77     20.73 o
   5   8  39       28.66       29.77     21.45 o
   7   8  39       21.10       30.26     23.02 o
   2   9  39      382.57      343.77     23.13 o
   4   9  39      741.44      757.86     26.84 o
   6   9  39      212.14      239.66     25.17 o
   8   9  39      112.94      112.05     25.61 o
   1  10  39      895.38      873.92     26.67 o
   3  10  39      427.35      409.81     24.85 o
   5  10  39      383.40      405.56     25.21 o
   7  10  39       13.21        7.40     24.32 o
   9  10  39       61.47       50.31     25.17 o
   2  11  39      141.40      157.78     23.35 o
   4  11  39      414.99      354.71     25.77 o
   6  11  39       66.53       53.36     24.30 o
   8  11  39       13.46      -17.73     25.04 o
  10  11  39       44.23       33.86     26.09 o
   1  12  39     1052.83     1003.73     29.89 o
   3  12  39      877.13      871.66     30.55 o
   5  12  39      395.46      377.94     26.67 o
   7  12  39      173.05      176.02     25.53 o
   9  12  39      129.47      116.82     27.55 o
   2  13  39      202.24      197.25     25.20 o
   4  13  39      495.98      530.95     29.22 o
   6  13  39       53.52       82.60     24.69 o
   8  13  39       31.37       17.42     27.19 o
   1  14  39      197.59      188.75     25.24 o
   3  14  39      395.47      393.04     28.46 o
   5  14  39      240.27      224.94     27.54 o
   7  14  39      212.71      242.80     29.17 o
   2  15  39      222.40      240.01     28.13 o
   4  15  39      418.06      459.08     31.47 o
   6  15  39      435.93      477.03    152.12 o
   0   0  40     4040.95     4848.50    110.05 o
   0   2  40      124.42       74.24     24.03 o
   2   2  40     2441.02     2605.58     43.40 o
   1   3  40      164.32      118.29     17.24 o
   0   4  40     1905.01     1980.46     40.64 o
   2   4  40      537.80      455.93     20.19 o
   4   4  40      281.86      216.00     27.00 o
   1   5  40        6.56        0.19     17.82 o
   3   5  40      333.06      327.53     20.20 o
   0   6  40     3336.99     3361.97     52.49 o
   2   6  40      244.47      271.67     21.78 o
   4   6  40      449.13      461.90     23.82 o
   6   6  40      668.06      713.25     38.93 o
   1   7  40       30.04       33.78     20.47 o
   3   7  40      225.32      176.47     21.75 o
   5   7  40      126.12      112.23     22.20 o
   0   8  40        0.91       13.27     28.96 o
   2   8  40     3251.61     3493.43     40.11 o
   4   8  40      523.07      446.35     24.84 o
   6   8  40       46.91       55.53     22.89 o
   8   8  40     1566.86     1655.59     53.16 o
   1   9  40       30.70       27.00     21.41 o
   3   9  40      143.48      129.38     22.65 o
   5   9  40      345.23      346.92     25.77 o
   7   9  40       32.35       16.87     24.70 o
   0  10  40     2622.87     2880.69     55.88 o
   2  10  40      136.96      130.21     23.27 o
   4  10  40      380.53      361.66     26.49 o
   6  10  40     1326.78     1341.01     35.76 o
   8  10  40       16.89        0.87     25.87 o
  10  10  40      498.87      468.60     44.95 o
   1  11  40       89.68       90.51     23.11 o
   3  11  40       62.26       47.72     23.68 o
   5  11  40        1.37        6.00     24.53 o
   7  11  40      100.62       98.25     26.40 o
   9  11  40        8.60        6.84     26.53 o
   0  12  40       60.73       53.30     32.59 o
   2  12  40      242.33      236.30     25.94 o
   4  12  40      117.19      101.83     25.11 o
   6  12  40      147.88      131.22     26.26 o
   8  12  40      513.15      537.54     32.25 o
   1  13  40        0.33       13.03     24.15 o
   3  13  40        0.50       -1.31     24.83 o
   5  13  40       11.76       32.25     25.16 o
   7  13  40        1.46       -9.65     26.33 o
   0  14  40       45.01       81.42     36.03 o
   2  14  40      253.20      294.26     27.57 o
   4  14  40       65.74       66.02     26.64 o
   6  14  40       71.88       86.97     31.56 o
   1  15  40        0.09       -3.94     26.67 o
   3  15  40       66.15       86.30     39.83 o
   1   2  41      742.76      789.98     22.82 o
   2   3  41       78.14       70.80     17.46 o
   1   4  41       98.72      135.77     18.54 o
   3   4  41      884.57      888.00     24.17 o
   2   5  41      701.00      745.84     25.32 o
   4   5  41      802.41      847.02     26.19 o
   1   6  41      299.31      278.97     22.88 o
   3   6  41       85.08       98.18     21.46 o
   5   6  41      159.82      127.66     23.04 o
   2   7  41      148.13      141.25     22.84 o
   4   7  41      954.94      961.00     29.12 o
   6   7  41      859.95      925.92     30.30 o
   1   8  41       57.30       52.46     22.31 o
   3   8  41       42.85       40.53     22.71 o
   5   8  41       52.45       36.29     23.29 o
   7   8  41       58.17       56.65     25.45 o
   2   9  41      581.17      607.50     27.16 o
   4   9  41      519.77      533.48     26.87 o
   6   9  41      483.87      470.28     29.09 o
   8   9  41        0.26        8.23     26.46 o
   1  10  41      252.27      272.01     25.57 o
   3  10  41      367.15      384.56     27.21 o
   5  10  41       60.27       63.16     26.03 o
   7  10  41      123.93      144.39     27.00 o
   9  10  41       32.81       30.88     27.41 o
   2  11  41       47.92       33.80     24.26 o
   4  11  41      831.70      853.46     32.14 o
   6  11  41      300.88      310.63     28.78 o
   8  11  41       10.79       24.01     27.25 o
  10  11  41      156.36      144.58    105.90 o
   1  12  41      359.62      369.88     28.49 o
   3  12  41      440.08      479.55     28.54 o
   5  12  41      205.72      222.72     28.15 o
   7  12  41      275.98      304.88     29.79 o
   2  13  41      289.64      277.76     27.54 o
   4  13  41      370.87      362.91     28.83 o
   6  13  41      447.90      507.12     31.78 o
   1  14  41      193.19      182.96     27.60 o
   3  14  41       29.33       29.31     27.41 o
   5  14  41      111.21      178.70    144.73 o
   1   1  42      120.37      186.95     28.63 o
   0   2  42     3244.26     3203.84     49.78 o
   1   3  42       68.18       38.28     18.83 o
   3   3  42        9.58       -3.79     26.97 o
   0   4  42      901.88      802.04     35.07 o
   2   4  42      147.18      123.60     20.30 o
   1   5  42       22.21       -8.57     21.01 o
   3   5  42       33.35       43.25     21.02 o
   5   5  42        0.35        9.26     32.99 o
   0   6  42      348.24      361.36     35.10 o
   2   6  42     1159.32     1190.63     31.64 o
   4   6  42      104.72       73.26     23.18 o
   1   7  42       17.80       10.70     22.63 o
   3   7  42       22.18       22.19     23.18 o
   5   7  42      125.83      126.82     23.39 o
   7   7  42        4.15       11.59     35.46 o
   0   8  42     1756.11     1964.09     52.53 o
   2   8  42        3.26       17.90     23.20 o
   4   8  42      868.46      903.27     31.30 o
   6   8  42      942.72     1026.58     34.39 o
   1   9  42       38.37       27.67     23.55 o
   3   9  42       82.18       60.07     25.05 o
   5   9  42       11.78       19.49     25.41 o
   7   9  42       17.41       21.62     26.70 o
   9   9  42       30.70       47.07     40.31 o
   0  10  42       11.28      -11.91     34.12 o
   2  10  42     1011.83     1060.08     32.59 o
   4  10  42      189.86      250.02     28.16 o
   6  10  42        2.84       19.96     26.21 o
   8  10  42     1125.59     1279.09     40.10 o
   1  11  42        6.04       -8.76     25.26 o
   3  11  42       41.17       49.38     25.78 o
   5  11  42       10.49       33.03     27.15 o
   7  11  42        4.13       29.24     27.97 o
   9  11  42        2.94      -30.77    101.23 o
   0  12  42      164.54      221.49     38.78 o
   2  12  42      107.48      104.08     26.94 o
   4  12  42       26.43       24.37     27.05 o
   6  12  42      405.29      462.37     32.25 o
   1  13  42       23.55       44.71     26.76 o
   3  13  42        5.75      -13.76     26.40 o
   5  13  42        1.68       20.23     43.22 o
   0  14  42      651.79      658.80    103.04 o
   1   2  43      598.86      597.37     24.40 o
   2   3  43     1207.11     1285.52     28.64 o
   1   4  43      940.23     1008.48     28.09 o
   3   4  43      262.01      261.79     22.90 o
   2   5  43       82.19       54.99     22.80 o
   4   5  43      956.85     1001.69     30.66 o
   1   6  43      184.35      181.90     24.57 o
   3   6  43      492.02      536.47     27.91 o
   5   6  43      178.46      239.88     26.30 o
   2   7  43      481.94      491.67     27.83 o
   4   7  43      203.22      199.58     25.76 o
   6   7  43      407.37      368.51     28.29 o
   1   8  43      161.70      146.50     25.99 o
   3   8  43        1.04       13.74     25.04 o
   5   8  43      109.71      121.19     27.17 o
   7   8  43       17.27       16.83     25.96 o
   2   9  43        4.60        8.47     24.72 o
   4   9  43      708.59      713.47     32.05 o
   6   9  43      181.67      213.51     28.24 o
   8   9  43        6.94       54.00     28.09 o
   1  10  43       57.48       76.74     26.53 o
   3  10  43       12.10       11.87     26.54 o
   5  10  43      266.86      311.07     30.58 o
   7  10  43       28.89       49.18     28.21 o
   9  10  43      200.93      138.09    110.70 o
   2  11  43      142.46      159.77     28.14 o
   4  11  43      200.83      199.98     28.45 o
   6  11  43      330.31      358.65     31.49 o
   1  12  43      246.85      255.70     28.26 o
   3  12  43      223.53      216.42     29.39 o
   5  12  43      202.58      241.39     31.23 o
   2  13  43       20.72       15.67     35.68 o
   0   0  44     8012.70     8570.24    157.09 o
   0   2  44      123.39      132.37     33.20 o
   2   2  44     1441.33     1499.56     43.52 o
   1   3  44        2.22        8.48     21.61 o
   0   4  44      474.12      493.24     37.60 o
   2   4  44      252.25      229.96     23.90 o
   4   4  44      221.61      222.51     34.34 o
   1   5  44       79.62      104.32     25.40 o
   3   5  44        0.59       -9.73     23.39 o
   0   6  44      678.03      726.02     43.49 o
   2   6  44        7.04        8.91     23.35 o
   4   6  44      318.42      342.45     28.02 o
   6   6  44      875.04      874.42     47.89 o
   1   7  44       74.17       73.47     25.56 o
   3   7  44       43.12       57.25     26.20 o
   5   7  44        0.00       -6.68     26.46 o
   0   8  44       25.40       14.47     35.55 o
   2   8  44     1198.81     1263.84     36.04 o
   4   8  44      346.09      363.82     30.73 o
   6   8  44       89.78      106.24     27.82 o
   8   8  44     1048.84     1102.37     55.44 o
   1   9  44       32.74       14.23     25.76 o
   3   9  44        4.29       15.90     27.15 o
   5   9  44       22.15       56.86     27.99 o
   7   9  44        7.10        7.51     27.48 o
   0  10  44      710.97      698.56     45.36 o
   2  10  44       53.72       68.84     28.45 o
   4  10  44      619.95      628.65     33.73 o
   6  10  44      668.34      718.46     36.15 o
   1  11  44        7.57       -8.16     27.41 o
   3  11  44        3.61       20.35     27.84 o
   5  11  44        0.48       15.90     29.50 o
   0  12  44       44.84        3.13     42.22 o
   2  12  44      287.37      326.16     32.46 o
   1   2  45      437.99      515.39     26.43 o
   2   3  45      469.55      459.65     25.67 o
   1   4  45      608.55      643.96     29.14 o
   3   4  45      345.65      417.99     26.76 o
   2   5  45      357.23      391.55     27.89 o
   4   5  45      465.58      486.32     29.32 o
   1   6  45      137.90      168.55     27.70 o
   3   6  45      597.73      602.14     30.99 o
   5   6  45      234.45      230.21     28.87 o
   2   7  45       58.29       61.99     26.51 o
   4   7  45      343.51      360.03     31.26 o
   6   7  45      205.83      246.92     30.01 o
   1   8  45      188.69      191.22     28.70 o
   3   8  45       66.42      119.25     27.83 o
   5   8  45        3.66       11.34     28.80 o
   7   8  45        0.43       -0.35     28.52 o
   2   9  45       90.99      114.04     29.10 o
   4   9  45      383.53      421.37     32.79 o
   6   9  45      176.29      183.19     31.95 o
   1  10  45       13.37       21.28     28.21 o
   3  10  45       26.66       36.35     28.69 o
   5  10  45       34.73       67.36     30.85 o
   2  11  45       55.29       86.22     30.89 o
   1   1  46        6.68       17.83     32.21 o
   0   2  46     1131.43     1236.44     45.98 o
   1   3  46       51.04       58.96     23.95 o
   3   3  46       47.01       51.58     36.17 o
   0   4  46      322.37      464.58     40.67 o
   2   4  46       44.44       58.15     26.05 o
   1   5  46      103.46      143.41     27.61 o
   3   5  46       18.42       62.46     27.85 o
   5   5  46       18.93        3.81     41.20 o
   0   6  46       81.09       88.45     38.43 o
   2   6  46      393.94      479.87     32.33 o
   4   6  46      155.60      153.04     30.39 o
   1   7  46       77.43       77.31     28.30 o
   3   7  46       12.55       41.41     27.68 o
   5   7  46       24.62       30.00     28.88 o
   7   7  46       73.58       54.79     40.97 o
   0   8  46      741.91      782.17     48.33 o
   2   8  46        0.80       10.32     28.18 o
   4   8  46      430.58      433.95     32.49 o
   6   8  46      799.71      837.22     39.04 o
   1   9  46        0.11       10.03     28.39 o
   3   9  46       31.14       54.43     28.78 o
   5   9  46        1.16       20.84     31.11 o
   0  10  46       85.68       78.36     45.23 o
   2  10  46      758.07      831.36     38.63 o
   1   2  47      271.80      254.26     25.67 o
   2   3  47      167.52      198.68     27.09 o
   1   4  47      173.62      179.08     28.41 o
   3   4  47      492.07      540.86     33.03 o
   2   5  47       88.68       92.59     28.67 o
   4   5  47      512.68      547.80     35.65 o
   1   6  47      481.37      499.46     31.49 o
   3   6  47      215.99      239.18     31.35 o
   5   6  47       76.69      100.41     30.41 o
   2   7  47      142.38      190.88     31.06 o
   4   7  47      239.76      271.31     31.49 o
   6   7  47      159.24      185.35     33.80 o
   1   8  47       52.11       86.16     29.39 o
   3   8  47       52.37      105.24     30.98 o
   5   8  47       96.53      103.62    100.33 o
   2   9  47      175.00      241.94     35.04 o
   4   9  47      180.89      202.33    158.03 o
   0   0  48      730.04      679.36     80.73 o
   0   2  48       20.55       21.55     34.27 o
   2   2  48      427.03      478.15     41.46 o
   1   3  48        1.57       22.80     26.57 o
   0   4  48      258.29      276.15     44.54 o
   2   4  48       97.38      136.38     29.90 o
   4   4  48        0.41        4.26     45.81 o
   1   5  48       21.41       66.50     28.36 o
   3   5  48        7.90       28.30     31.81 o
   0   6  48      624.01      660.12     49.40 o
   2   6  48        0.77       21.89     29.71 o
   4   6  48      122.93      133.71     34.60 o
   1   7  48        0.00       28.86     30.51 o
   3   7  48      147.79      142.26     32.90 o
   0   8  48       11.36      -18.67     74.73 o
   1   2  49       46.64       53.46     25.73 o
   2   3  49      211.85      215.42     31.85 o
   1   4  49      531.01      568.58     33.38 o
   3   4  49      261.99      282.52     36.26 o
   2   5  49      106.71      176.41     33.41 o
   4   5  49      376.02      446.86     59.01 o
   1   6  49      252.81      288.17     34.59 o
   1   1  50        0.03      -13.70     34.84 o
   0   2  50      134.51      183.64     39.46 o
   1   3  50        3.00       24.95     29.22 o
   3   3  50        0.72       10.81     99.89 o
   0   4  50      320.42      429.25     75.00 o
 
